# Supplementary material for: Personalized Response of Parkinson’s Disease Gut Microbiota to Nootropic Medicinal Herbs In Vitro: A Proof of Concept
Source: Microorganisms. 2023 Aug 1;11(8):1979. doi: 10.3390/microorganisms11081979 (PMC10457923; doi:10.3390/microorganisms11081979)
Supplement: Supplementary file 1 [file microorganisms-11-01979-s001.zip]

Archive with 1 entries (1 files):
- microorganisms-2509533-supplementary.xlsx
