# Supplementary material for: Personalized Response of Parkinson’s Disease Gut Microbiota to Nootropic Medicinal Herbs In Vitro: A Proof of Concept
Source: Microorganisms. 2023 Aug 1;11(8):1979. doi: 10.3390/microorganisms11081979 (PMC10457923; doi:10.3390/microorganisms11081979)
Supplement: Supplementary file 1 [file microorganisms-11-01979-s001.zip › microorganisms-2509533-supplementary.xlsx]

## Sheet: Table S1
SampleId	Escherichia coli	Bacteroides uniformis	[Clostridium] symbiosum	Flavonifractor plautii	Bacteroides thetaiotaomicron	Phascolarctobacterium faecium	Parabacteroides goldsteinii	Bacteroides dorei/vulgatus	Bacteroides vulgatus	Franconibacter pulveris	Eggerthella lenta	Hungatella hathewayi	Blautia hansenii/producta	Bacteroides ovatus	Ruminococcus gauvreauii	Streptococcus gallolyticus	Bifidobacterium adolescentis	Cronobacter sakazakii	Bacteroides salyersiae	Sutterella stercoricanis	Enterobacter cloacae	Parasutterella excrementihominis	Aminipila butyrica/Anaerovorax odorimutans	[Clostridium] scindens	Streptococcus anginosus	Dorea formicigenerans	Anaerotignum neopropionicum/propionicum	Dorea Candidatus Dorea massiliensis	Agathobaculum butyriciproducens	Oscillibacter ruminantium	Cronobacter dublinensis	Intestinimonas butyriciproducens	Bacteroides cellulosilyticus	Flavonifractor plautii/Pseudoflavonifractor capillosus	Sutterella wadsworthensis	Mogibacterium diversum/timidum	[Clostridium] aldenense	Peptoniphilus gorbachii	Enterococcus casseliflavus	Roseburia faecis	Faecalibacterium prausnitzii	Eubacterium callanderi/limosum	Coprococcus catus	Ruminococcus flavefaciens	Bacteroides stercoris	Intestinimonas timonensis	Intestinimonas massiliensis	Anaerostipes caccae	[Clostridium] saccharolyticum/[Clostridium] xylanolyticum
1-control	0.285672	0.00896297	0.0175539	0.108303	0.000579221	0.107317	0	0.000981659	0	0	0.0809655	0.00814136	0.170675	0	0.000572634	0	0	0	0.000542115	0	0	0.000256085	0.00156852	0.0185733	0	0.0482141	0.00229054	0.00051448	0.00100425	0.000298766	0	0.0684173	0	0	0	0.0268889	0.00135626	0	0	0.00025893	0	0	0	0	0.000783055	0	0	0	8.93973e-05
1-Ashwagandha	0.0107808	0.0648162	0.0183685	0.0102407	0.0747445	0.0371163	0.00190898	0.0901682	0.0142192	0.0103955	0	0.0015923	0.0236286	0.0078179	0	0	0.166915	0.0433892	0.00694934	0	0.00114412	0.0469217	0.00121764	0.0132068	0	0.00283414	0	0.00509224	0.0518787	0.0145701	0.000535228	0.0116769	0.00177963	0	0	0.0119267	0.00143352	0	0	0.042936	0.0120099	0	0.0131338	0	0.00780542	0	0	0	0.0160761
1-Bacopa	0.00356249	0.109117	0.03156	0.0176581	0.0453513	0.0336265	0.000953516	0.0545194	0.0112249	0	0.00306976	0.00086601	0.0121664	0.0187565	0.000844887	0	8.75531e-05	0	0.055054	0	0.085121	0.0197221	0.00394985	0.000380199	0	0.0269678	0.0902581	0.0398438	0.0297486	0.00537912	0	0.00397097	0.000718154	0.000487929	0	0.00942049	0.000263	0	0.0134844	0	0.00211222	0	0	0	0.00402003	0	0	0	0.00455056
1-Bhringaraj	0.000470971	0.0507941	0.0567502	0.00630053	0.0695208	0.0437419	0.00312799	0.0866479	0.0163618	0.000211463	0.00478258	0.00396122	0.0242539	0.0145349	0.00274479	0	0	0	0.0506221	0	0.0277457	0.00928593	0.00697113	0.00895174	0	0.0155608	0.0403163	0.0174024	0.0338293	0.0146389	0	0.00106049	0.00441349	0.000417141	0	0.000530243	0	0	0.0438292	0.000149716	0.00128922	0	0.000851703	0	0.00701792	0	0.000499052	0	0.0184233
1-Boswellia	0.301999	0.021894	0	0	0.227106	0.0751625	0.00265724	0.133961	0.0218711	0	0.00047694	0.0826176	0.00201302	0.00546672	0	0	0	0	0.000278525	0	0	0.00578672	0.000234359	0	0	0	0	0	0	0	0	0	0.0070801	0	0	0	0.00200618	0	0	0	3.28924e-05	0	0	0	0.00243709	0	0	0	0
1-Gotu Kola	0.349382	0.0227915	0.000115563	0.0468008	0.0387288	0.0416152	0.00102167	0.0493592	0.019371	0	0.00766252	7.72192e-05	2.37597e-05	0.00195543	0	0	0.000141574	0	0.00389928	0	0	0.0186582	0.18799	0	0	1.31511e-05	0	5.26046e-05	3.66046e-05	1.58398e-05	0	0.000166318	0.00479947	0	0	0	0	0	0	6.41513e-05	4.94995e-05	0	0	2.07898e-05	0.00135325	2.96997e-05	0	0	2.34611e-05
1-Guduchi	0.00058	0.0977413	0.00609681	0.00247041	0.0630606	0	0.00186261	0.136395	0.0230898	0	0.00975965	0.0179791	0.0772507	0.016442	0.00247041	0	0.00860448	0	0.0447338	0	0	0	0.000697662	0.00451765	0	0.0331887	0.0231748	0.00454107	0.0364577	0.0166067	0	0.00297364	0.00131526	0.0217896	0	0.000594729	0.00221621	0	0	0.00209527	0.00746461	0	0.0115468	0	0.0383142	0	0.0771088	0	0
1-Jatamansi	0.0185715	0.0945906	0.0162952	0.0160727	0.069448	0.0662003	0.00288745	0.0284696	0.00437912	0.0317998	0.0055689	0.00600397	0.0498218	0.0151703	0.00192053	0	0.00115933	0.015279	0.0314875	0	3.84947e-05	0.0905337	0.00596668	0.00453095	0	0.0125911	0	0.0371129	0.0191786	0.0130521	0.00171542	0.132982	0.00960263	0	0	0.0258432	0.0116809	0	0	0	0.00614071	0	0.00661894	0	0.00291718	0	0	0	0.00353502
1-Kapikacchu	0.00271222	0.084671	0	0.00307996	0.0733245	0.0282573	0.000367996	0.0666952	0.0254877	0	0.000634659	0.00730791	0.0706936	0.00544314	0.000475994	0	0.15394	0	0.00572413	0	0.0797864	0.0212798	0.00187598	0.00935189	0	0.00463906	0	0.0091438	0.000392152	0	0	0.00170798	0.000727992	0	0	0.0151198	0	0	0.0152878	0.0752183	0.00165198	0	0	0	0.0110079	0	0	0	0.0088674
1-Shankhapushpi	0.00665827	0.103812	0.0312005	0.0242029	0.144363	0.0589833	0.00107934	0.0786396	0.0159096	0.00289396	0.00396979	0.00455672	0.0282666	0.0168865	0.00182482	0	0.000409165	0.0145681	0.0301899	0	1.10157e-05	0.036033	0.00806763	0.00220899	0	0.000441035	0.0877804	0.00144124	0.00136308	0.0218979	0	0.00294532	0.0028813	0.000596824	0	0.019977	0.00242496	0	0	0.00111837	0.000626059	0	0.00394569	0	0.0158867	0.00315875	0.000533573	0	0.0191665
1-Shatavari	0.000200863	0.00252829	0	0	0.00421926	3.09903e-05	0.808318	0.0198759	0.000495845	0	0.00012224	0	1.65282e-05	6.71457e-05	0	0	0	0	0.0136322	0	0	0	0	6.58544e-05	0	2.95418e-05	0	2.28711e-05	0	0	0	0	0.00243532	0	0	0	0	0	0	0	1.29126e-05	0	0	0	0	0	0	0	0
2-control	0.264786	0.0509773	0.0394193	0.22781	0.00113815	0.100717	0.000774178	0.000739513	0	0	0.0581288	0.0341736	0	0.000323537	0.135259	0	0.000251454	0	0	0	0	0	0	0	0	0.00132817	0	0.000820781	0	0.000404421	0	0	0	0	0.000808842	0	0.00118022	0	0	0.00100296	0.000350498	0.00292801	0	0.000141547	0.000195688	0	0	0	0
2-Ashwagandha	0.0596362	0.0914583	0.0206687	0.0265746	0.0142716	0.114725	0.0275822	0.0330724	0.0370371	0.0479085	0.00215208	0.0684101	0.00391658	0.024038	0.10945	0.0526801	0	0.105018	0	0.00267954	1.57927e-05	0.00662235	0.00141517	0.00286859	0.000141109	0.0013041	0	0.0244448	0	0.000112194	0	0	0.0263451	0.00103234	0.0276696	0	0.000827464	0.000891302	0	0.000385539	0.000137692	0.00530574	0.00224124	6.11966e-05	0.00271437	0	0	0.000969731	0
2-Bacopa	0.119155	0.169613	0.131152	0.143144	0.0130814	0.0439593	0.0107351	0.0230274	0.0227379	0	0.0128165	0.0386958	0	0.0290287	0.0125974	0.000757668	0	0.00042252	0.00458267	0.000242558	0	0.00338799	0	0	0	0.00696261	0	0.00889273	0.00150352	0.0223831	0	0	0.0104887	0	0.0159149	0.0142405	0.00115083	0	0	0	0	0.0131122	0	0.0083526	0.000132511	0	0.0053128	5.0558e-05	0
2-Boswellia	0.164907	0.101355	0.0793374	0	0.149041	0.103429	0.040816	0.0331227	0.0277966	0.0858263	0.0316984	0.0666153	0	0.00236367	0.00146206	0	0	0	0	0	0	0.00485614	0	0	0	0	0	0	0	0	0	0	0.0658843	0	0.0180582	0	0	0	0	0.00135241	0	0.00509286	0	7.61492e-05	0	0	0	0	0
2-Bhringaraj	0.00147258	0.0465189	0.140621	0.114062	0.00705035	0.0529729	0.0248061	0.054781	0.0412903	0.00115756	0.00218858	0.00342256	0	0.0269335	0.0112805	0	0	0.00205553	0.0165045	0	0.0603849	0.00868114	0	0	0	0.0208256	0	0.000515485	0.000391307	0.0260301	0	0	0.00352734	0	0.0148876	0	0.00364189	0	0.0384165	0.000530847	0	0.00949936	0	0	0.000168988	0	0.00104772	0	0.0213432
2-Gotu Kola	0.151593	0.0596798	0.000751374	0	0.0034042	0.256558	0.00501756	0.0434716	0.0465426	0.251913	0.0549919	0	0	0	0	0.00128735	0	0.000208198	0	0	0	0.00819257	0	0	0	0	0	0.000147889	0	0	0	0	0.0215693	0	0.042212	0	0	0.000109413	0	0.00118048	0	0.00507169	0	0	0	0	0.00480936	0	0
2-Guduchi	0.250316	0.0227763	0.0570347	0.0307489	0.0158076	0.0841285	0.0131612	0.0500465	0.0383926	0.00100838	0.0478229	0.0928965	0	0.0361113	0.00285442	0.00376652	0.000163197	0	0.0180028	0	0	0.000146236	0	0	0	0.0105765	0	0.000406788	0.000771985	0.0783488	0	0	0.00381901	0	0.0057482	0.00488203	0.004075	0	0	0.000866167	0	0.036442	0	0.000275599	0	0	0.00153548	0	0
2-Jatamansi	0.246978	0.0364895	0.0744746	0.174469	0.00973663	0.0675689	0.00563445	0.0104812	0.00854434	0.0348662	0.0259481	0.0476148	0	0.00814771	0.00515719	0	0.00011764	0.0193313	0.002825	0	0	0.00605147	0	0	0	0.00917998	0	0.00398557	0	0.00953593	0	0.000810878	0.00538423	0	0.0228251	0	0.00223386	0	0	0.000454092	0	0.0113912	0	0	0	0	0.00149202	0	0
2-Kappikachu	0.0733859	0.044583	0	0.00171775	0.0400807	0.10152	0.0154454	0.0933329	0.0663396	0	0.0138468	0.0416415	0	0.00342204	0.00817898	0.000460313	0.000133795	0	0	0	0	0.0107396	0	0	0	0	0	0.00791286	0	0	0.154425	0	0	0	0.021014	0	0	0.155494	0	0.000368251	0.000101044	0.00125295	0	0	0	0	0	0	0
2-Shankhapushpi	0.18165	0.103391	0.0241534	0.0966851	0.0398516	0.128212	0.0191519	0.0262687	0.0194474	0.00391769	0.0301704	0.0616485	0	0.0176643	0.014264	0.000152068	0.000283651	0.0061957	0.000784869	0	0	0.00673446	0	0	0	0	0	0.00623985	0	0	0.00355405	0	0.00897203	0	0.0268075	0	0	0	0	0.000474453	0.000111517	0.0452799	0	0	0.000331117	0	0	0	0
2-Shatavari	0.00262029	0.0128601	0.168136	0	0.0498807	0	0.243543	0.0155986	0.0146208	0	0	0	0	0	0	0.319354	0	0	0.000388105	0	0	0	0	0	0	0	0	0	0	0	0	0	0.0457188	0	0	0	0	0	0	0	0	0.00387139	0	0	0	0	0	0	0
3-control	0.303658	0.044987	0.162718	0.21632	0.000384944	0	0.000226492	0.000832691	0.000472969	0	0.093479	0.0187106	0.0466494	0.000475633	0.0242713	0	0	0	0	0.000353061	0	0	0	0.0248192	0.000995996	0.00183254	0	0	0	0	0	0	0	0.0150806	0	0.000722776	0.00042639	0	0	0.00024248	0.00116577	0	0	0.000338073	0	0	0	0.00609069	0
3-Ashwagandha	0.0762248	0.149145	0.191263	0.0606215	0.0506663	0.000926318	0.00122726	0.0275654	0.0536368	0.0372812	0	0.00397794	0.0323614	0.0178241	0.00212904	0	0	0.0652478	0	0.0338191	9.6391e-06	7.4703e-05	0.0133532	0.0256978	0.0015956	0.0137415	0	0.0199438	0.00167402	0	0	0	0.000280136	0.00892349	0.000298812	0.000933788	0.00726683	0	0	0	0.000647426	7.4703e-05	0.0182485	0.000112055	0	0	0	0.0085851	0
3-Bacopa	0.0340115	0.185287	0.0856298	0.0235944	0.0307405	0	0.00190734	0.011903	0.0218361	0	0.0292618	0.00781266	0.023027	0.0416647	0.0138573	0	0	0.00489949	0	0.0616847	0	0	0.00120997	0.00189319	0.00237478	0.0110659	0	0.00673575	0.00133818	0.00293453	0	0.00405757	0	0.0290223	0	0.0136017	0.00438742	0	0	0	0.00535795	0	0.0195491	0.0460988	0	0.0621153	0.0076562	0.00848905	0.000235957
3-Boswellia	0.132201	0.0452001	0.0788537	0	0.143028	0	0.0161566	0.0503516	0.0772307	0.0517082	0.0184919	0.185894	0.107015	0.00412048	0.000121266	0	0	0	0	0.0226703	0	0	0	0.00102118	0	0	0	0	0	0	0	0	0	0	0	0	0.0010331	0	0.000959913	5.61651e-05	0.000348904	1.53178e-05	3.29718e-05	7.02064e-05	0	0.000153178	0	6.28421e-05	0
3-Bhringaraj	0.000157958	0.081005	0.0911292	0.0734393	0.0318739	0	0.000732644	0.0323552	0.0587963	0	0.00227934	0.000542883	0.0114583	0.027195	0.00512851	0	0	0.00102306	0	0.0230486	0.0527785	0	0.00497835	0.00697662	0	0.0133664	0	0.00421963	0.0074028	0.00580615	0	0.000739245	0	0.0843306	0	0.00438926	0	0	0.0344488	0	0.000354221	0	0.00138097	0.0159053	0	0.0529022	0.0032573	0.000767677	0.0122267
3-Gotu Kola	0.13079	0.042951	0.000531092	0.102571	0.0469334	0	0.000813135	0.0191336	0.0375619	0.209212	0.111458	0	0.00191668	0.0164369	0	0	0	0.007368	0	0.0918262	0	0	0.00177147	0.00933653	0.00413052	0	0	0.0102231	0	0	0	0	0	0	0	0	0	0	0	0	0.000580811	0	0	0.000508209	0	0	0.012168	0	0
3-Guduchi	0.144717	0.0738959	0.0868261	0.0117338	0.0324589	0	0.00170824	0.0404668	0.0753162	0.0286593	0.0549069	0.00902425	0.0291911	0.0311258	0.00345967	0	0	0.0262442	0	0.0163659	0	0	0.019101	0.00738959	0.0043481	0.0223762	0	0.000289204	0.00150539	0.00164213	0	0	0	0	0	0.00206013	0.00433913	0	0	0	0.000179142	0	0.0221696	0.0621733	0	0	0	0.00718633	0
3-Jatamansi	0.110602	0.0708825	0.111273	0.0950696	0.0374485	0	0.00274679	0.0178498	0.0327174	0.0264506	0.050073	0.00436435	0.031814	0.0129649	0.0136271	0	0	0.0140392	0	0.0274592	7.8761e-06	0	0.00151074	0.0201584	0.00118524	0.00887443	0	0.0102371	0.0487635	0.000549359	0	0.001526	0	0.0441379	0	0.0314966	0.0077903	0	0	0	0.00114958	0	0.00141901	0.00235003	0	0	0.000640918	0.00508978	0.000471223
3-Kappikachu	0.0999495	0.153869	0.187978	0.0422506	0.0480637	0	0.00313578	0.0235504	0.0424681	0	0.0030549	0.00198275	0.00681586	0.0104785	0.00458236	0	0	0	0	0.0187323	0	0	0.0228197	0.0580525	0.000381111	6.20787e-05	0	0.0152182	8.97604e-05	0	0.0774766	0	0	7.30497e-05	0	0.00896444	0	0	0	0	0.00021897	0	0.0349385	7.21e-05	0	0	0	0	0
3-Shankhapushpi	0.147325	0.0641598	0.0964965	0.124252	0.0625905	0	0.00231307	0.0169737	0.0315002	0.005141	0.0550928	0.00457586	0.034886	0.0213227	0.00944505	0	0	0.0080343	0	0.014169	0	0	0.0158982	0.0716689	0.00106318	0	0	0.00278532	0	0	0.00102803	0	0	0	0	0	0	0.000140937	0	0	0.000286806	0	0.00222248	0	0	0	0	0.0194948	0
3-Shatavari	0.00379586	0.00167828	0.055947	0.00253454	0.00526931	0	0.248678	0.0269013	0.0522761	0.000193506	0.000730678	0	0.000767212	0.00108232	0.000205503	0	0	0	0	0.000352291	0	0	0.000171253	0.00128439	0.258359	0	0	0	0	0	0	0	0	0	0	0	0.130459	0	0	0	0.000137002	0	0	0.000205503	0	0	0	0.0590268	0
[truncated: 216 more columns]

## Sheet: Table S2
Supplementary Table S2. Fold change of taxa by medicinal herbs. Green=>5-fold increase. Red=>5-fold decrease, yellow=<5-fold change, Black=not observed.
PD taxa	1-Ashwagandha	2-Ashwagandha	3-Ashwagandha	1-Bacopa	2-Bacopa	3-Bacopa	1-Boswellia	2-Boswellia	3-Boswellia	1-Bhringaraj	2-Bhringaraj	3-Bhringaraj	1-Gotu Kola	2-Gotu Kola	3-Gotu Kola	1-Guduchi	2-Guduchi	3-Guduchi	1-Jatamansi	2-Jatamansi	3-Jatamansi	1-Kapikacchu	2-Kapikacchu	3-Kapikacchu	1-Shankapushpi	2-shankhapushpi	3-shankhapushpi	1-Shatavari	2-shatavari	3-shatavari		healthy control taxa	Ashwagandha_FC	Bacopa_FC	Bhringaraj_FC	Boswellia_FC	Gotu Kola_FC	Guduchi_FC	Jatamansi_FC	Kapikatchu_FC	Shankhpushpi_FC	Shatavari_FC
[Clostridium] aldenense	1.05696	0.701111	17.0427	0.193915	0.975103	10.2897	1.4792	0.000847301	2.42291	0.000737319	3.08578	0.00234527	0.000737319	0.000847301	0.00234527	1.63406	3.45275	10.1764	8.61254	1.89275	18.2704	0.000737319	0.000847301	0.00234527	1.78797	0.000847301	0.00234527	0.000737319	0.000847301	305.961	[Clostridium] aldenense	0.0334143	0.00641395	0.41678	0.136774	0.359847	0.0763321	0.122392	0.154267	0.00097968	0.489505	0.714207
[Clostridium] amygdalinum/[Clostridium] indolis/[Clostridium] saccharolyticum	621.365	1	1	1	1	1	1	1	1	218.412	1	1	1	1	1	42.1515	1	1	261.134	1	1	1	1	1	291.04	1	1	1	1	1	[Clostridium] algidixylanolyticum	1e-05	24.6453	66.1859	1	1	1	9.2768	12.4163	1.19336	1	1
[Clostridium] celerecrescens/[Clostridium] clostridioforme/[Clostridium] indolis/[Desulfotomaculum] guttoideum	0.00303602	1	1	0.00303602	1	1	43.0437	1	1	0.00303602	1	1	0.00303602	1	1	4.40458	1	1	0.572701	1	1	0.00303602	1	1	0.882457	1	1	0.00303602	1	1	[Clostridium] amygdalinum/[Clostridium] indolis/[Clostridium] saccharolyticum	1e-05	12.4687	19.523	1	1	1	10.6358	32.3416	1	26.8436	1
[Clostridium] celerecrescens/[Desulfotomaculum] guttoideum	340.158	1	1	427.375	1	637.211	1	1	1	740.325	1	1	1	1	1	2759.14	1	1	1654.19	1	1	1	1	1	1254	1	1	1	1	1	[Clostridium] celerecrescens/[Clostridium] clostridioforme/[Clostridium] indolis/[Desulfotomaculum] guttoideum	1e-05	37.9797	157.653	86.1397	13.0046	1	644.927	28.8862	1	133.995	1
[Clostridium] cellulolyticum/[Clostridium] hungatei	0.313507	1	1	0.0100413	1	1	0.0100413	1	1	0.0100413	1	1	0.0596444	1	1	0.0100413	1	1	0.0100413	1	1	0.0100413	1	1	0.214311	1	1	0.0100413	1	1	[Clostridium] celerecrescens/[Clostridium] saccharolyticum/[Clostridium] xylanolyticum/[Desulfotomaculum] guttoideum	1e-05	10.9149	81.0026	14.29	1	1	18.3933	161.162	1	403.018	1
[Clostridium] citroniae	1	1	1	1	1	3076.47	1	1	1	1	1	1	1	1	1	1	1	1498.65	1	1	1	1	1	1	1	1	1	1	1	7129.97	[Clostridium] celerecrescens/[Clostridium] saccharolyticum/[Desulfotomaculum] guttoideum	0.00131382	0.0282872	0.45416	0.00761139	0.00761139	0.00761139	0.762357	0.101987	0.00761139	0.00761139	0.00761139
[Clostridium] clariflavum/Ruminiclostridium thermocellum	1	84.1453	1129.88	1	1	3064.04	1	1	1	1	1	3130.24	1	1	261.365	1	1	13637.1	1	1	1770.16	1	1	636.884	1	1	3559	1	1	94.189	[Clostridium] celerecrescens/[Clostridium] xylanolyticum/[Desulfotomaculum] guttoideum	1e-05	1	93.4026	340.204	394.919	1	186.938	16.3892	22.3481	78.7567	231.894
[Clostridium] clostridioforme	0.898407	1	1	0.444157	1	13694	5.92564e-05	1	1	0.951454	1	2453.96	5.92564e-05	1	1	0.402941	1	2648.79	0.621661	1	1	0.132991	1	1	0.44683	1	1	5.92564e-05	1	2598.78	[Clostridium] celerecrescens/[Desulfotomaculum] guttoideum	0.00197013	0.13214	1.54618	0.402179	0.362372	0.0050758	1.75322	0.916296	0.0050758	1.37992	0.198639
[Clostridium] cocleatum/[Clostridium] spiroforme/Erysipelatoclostridium ramosum	1	1	1	119.257	1	1	117.856	1	1	47.4127	1	1	20.6382	1	1	1	1	1	1	1	1	1	1	1	23.1737	33.0225	1	6.7297	1	1	[Clostridium] cellobioparum/[Clostridium] termitidis/[Clostridium] viride/Intestinimonas butyriciproducens/Intestinimonas gabonensis/Intestinimonas massiliensis/Intestinimonas timonensis	1e-05	5.18925	14.7983	1	1	1	30.3392	33.1925	1	8.80935	1
[Clostridium] glycyrrhizinilyticum	1	1	566.813	1	309.02	1	1	1	1	1	1	1	1	1	1	1	1	1	1	1	1	1	1	1	1	9680.3	1	1	1	1	[Clostridium] cellulolyticum/[Clostridium] hungatei	1e-05	1	18.6253	13.2471	1	1	7.86935	6.40695	1	1	1
[Clostridium] hylemonae	1	4.53957	21626.5	1	0.293	1559.4	1	0.499697	1	1	0.000475513	1	1	0.000475513	1	949.278	0.374431	537.425	7160.02	0.262197	1	1	18.9736	1	288.13	0.000475513	1	1	0.000475513	1	[Clostridium] cellulolyticum/Flavonifractor plautii	1e-05	1	3.47031	6.81993	1	1	1.7201	145.023	1	1	1
[Clostridium] innocuum	1	7.94425	5.50435	1	3.72435	0.378551	1	0.517803	0.00506434	1	0.00711665	0.00506434	1	0.00711665	0.00506434	114.247	4.80676	1.89623	1	1.25315	0.771977	1	1.45745	0.00506434	8768.91	85.9194	2.3226	1026.84	52.7224	68.5162	[Clostridium] citroniae	0.00770823	0.00654349	0.346726	0.00129731	0.349725	0.00129731	0.0872046	0.176616	0.00129731	0.146067	0.274911
[Clostridium] lavalense	2308.22	1	392.409	673.937	1	482.982	35218.6	1	1	1031.6	1	1	1	1	1	320.416	1	243.967	333.74	1	546.271	1	1	1	1204.17	1	1	1	1	1	[Clostridium] clariflavum/[Clostridium] stercorarium	4.5075e-05	0.35732	0.342275	0.221852	0.221852	0.221852	0.361665	0.221852	0.221852	0.221852	0.221852
[Clostridium] leptum	1	1	1	67.7625	1	1	1	1	1	1	1	1	1	1	1	1	1	102.136	1	1	1	1	1	1	64.7848	1	1	1	1	1	[Clostridium] clariflavum/Ruminiclostridium thermocellum	1e-05	9.15911	18.0661	17.5166	1	23.1114	237.118	20.6011	2.49602	70.6707	1
[Clostridium] leptum	1	1	1	31.6833	1	1	1	1	1	1	1	1	1	1	1	1	1	50.3836	1	1	1	1	1	1	32.0144	1	1	1	1	1	[Clostridium] clariflavum/Ruminiclostridium thermocellum	1e-05	4.50895	10.3956	1.87356	1	1	6.17592	5.97045	1	5.62965	1
[Clostridium] methylpentosum	1	1	1	1	225.931	1	1	1	1	1	1	1	1	1	1	1	610.254	1	1	1	1	1	1	1	1	228.103	1	1	1	1	[Clostridium] clostridioforme	0.091712	0.0354338	0.161012	0.0757256	0.254252	0.235259	0.188601	0.172902	0.0286086	0.336504	0.680703
[Clostridium] piliforme	1	1	1	872.946	1	1	1	1	1	1220.01	1	1	1	1	1	1	1	1	1	1	1	1	1	1	181.139	1	1	1	1	1	[Clostridium] clostridioforme/[Clostridium] indolis/[Clostridium] saccharolyticum	1e-05	1	1	1	1	1	75.5472	1	1	11.0368	1
[Clostridium] polysaccharolyticum	267.267	1	1	1	1	1	1	1	1	315.548	1	1	1	1	1	1	1	1	130.594	1	1	1	1	1	257.444	1	1	1	1	1	[Clostridium] cocleatum/[Clostridium] spiroforme/Erysipelatoclostridium ramosum	1e-05	1.0036	1	17.0525	2.19656	1	1	1	1	1	1
[Clostridium] saccharolyticum/[Clostridium] symbiosum/[Clostridium] xylanolyticum	1	1	1	20691.5	1	1	1	1	1	724.209	1	1	1	1	1	1	1	1	1	1	1	1	1	1	582.081	1	1	1	1	1	[Clostridium] colinum/[Clostridium] piliforme	1e-05	213.53	8.2103	408.438	7.5493	1700.76	76.3576	4.43984	216.769	95.2183	26.2482
[Clostridium] saccharolyticum/[Clostridium] xylanolyticum	179.827	1	1	50.9027	1	235.957	0.011186	1	1	206.083	21343.2	12226.7	0.262436	1	1	0.011186	1	1	39.5428	1	471.223	99.1909	1	1	214.397	1	1	0.011186	1	1	[Clostridium] glycyrrhizinilyticum	1e-05	1	7.56125	1	1	1	2.29174	1	1	1	1
[Clostridium] scindens	0.711063	2868.59	1.0354	0.0204702	1	0.0762791	5.38408e-05	1	0.0411449	0.481969	1	0.281098	5.38408e-05	1	0.376182	0.243234	1	0.297737	0.24395	1	0.81221	0.503514	1	2.33902	0.118934	1	2.88764	0.00354566	1	0.05175	[Clostridium] glycyrrhizinilyticum	1e-05	1	6.91828	1	1	1	2.18906	1	1	1	1
[Clostridium] symbiosum	1.04641	0.524331	1.17543	1.79789	3.32711	0.526248	5.69673e-05	2.01265	0.484604	3.2329	3.5673	0.560045	0.0065833	0.0190611	0.00326388	0.347319	1.44687	0.5336	0.928293	1.88929	0.683841	5.69673e-05	2.53683e-05	1.15524	1.77741	0.612731	0.59303	5.69673e-05	4.26532	0.343829	[Clostridium] hylemonae	0.00035281	20.9122	3.19377	4.9345	0.0283441	0.0283441	9.77718	2.92854	0.0283441	0.0283441	0.0283441
[Clostridium] xylanolyticum	4081.9	1	1	7807.81	4400.87	1	1	1	1	6262.42	29733.1	26696.9	1	1	1	1	1	1	2437.75	1211.59	1	3475.45	1	1	4825	1	1	1	1	1	[Clostridium] innocuum	1e-05	0.996783	1	1	1	1	1	1	1	15.3792	116.581
[Clostridium] xylanolyticum/[Desulfotomaculum] guttoideum	267.267	1	348.808	1	1	491.099	1	1	34.7679	109.228	1	305.622	1888.3	1	2226.06	694.236	1	348.524	145.104	1	427.517	54.4741	1	274.31	182.702	1	182.614	1	1	1	[Clostridium] lavalense	1e-05	105.446	192.92	65.2981	144.631	1	53.4095	104.421	1	393.266	1
[Eubacterium] eligens	1	1	1	1	6561.59	4952.54	1	1	107.224	1	1	23526.5	1	1	1	1	1	42617.8	1	1	20875.6	1	1	73.7022	1	1	1	1	1	1	[Clostridium] leptum	1e-05	4.29918	18.0164	12.4817	1	1	58.602	6.96499	1	2.06805	1
[Eubacterium] eligens/Lachnospira pectinoschiza	0.0174384	1	1	0.0174384	1	1	0.0174384	1	1	0.0174384	1	1	0.0174384	1	1	0.0174384	1	1	0.0174384	1	1	2.81153	1	1	1.14299	1	1	0.0174384	1	1	[Clostridium] polysaccharolyticum	1e-05	10.4343	26.9034	42.497	1	1	3.28258	13.1717	1.6734	1	1
[Eubacterium] hallii	0.429009	0.31777	0.00595697	0.00132123	0.00247267	4.64776	0.26075	2.01849	1.85536	8.52223	0.00247267	0.00595697	0.200909	2.12614	1.86833	0.0967103	0.00247267	2.40107	0.177375	0.320806	0.00595697	0.133178	0.688474	2.19521	9.72296	0.902436	0.00595697	0.00132123	0.00247267	0.00595697	[Clostridium] saccharolyticum/[Clostridium] symbiosum/[Clostridium] xylanolyticum	1e-05	1	178.058	461.314	1	1	396.374	1	1	1	1
[Eubacterium] siraeum	4886.19	30.5983	0.320403	337.955	1451.44	187.108	1	1	0.456237	795.364	104.772	51.6219	13.3649	1	0.00571869	268.772	1	30.4775	876.356	1	2.66164	188.998	1	0.217612	3324.16	1	0.00571869	1	1	0.00571869	[Clostridium] saccharolyticum/[Clostridium] xylanolyticum	1e-05	176.69	4502.59	1294.12	1072.29	1	101.567	19.2125	5.11549	16.018	1
[Ruminococcus] gnavus	1323.8	183.59	1509	1	1	1	1	1	1	1	1	1	1	1	1	1271.8	1	1	1	1	1	1	1	1	1	1	1	1	1	1	[Clostridium] scindens	0.0239099	0.0104251	0.0118683	0.0157558	0.00041824	0.00041824	0.00342421	0.0399257	0.0108077	0.00041824	0.00330033
[Ruminococcus] torques	1	1	923.601	1	1	2894.07	1	1	1	1	1	386.423	1	1	528.01	232.901	1	2499.84	257.652	1	2852.23	1	1	975.899	364.77	1	8476.19	1	1	1	[Clostridium] straminisolvens/Ruminiclostridium thermocellum/Intestinimonas butyriciproducens/Intestinimonas gabonensis/Intestinimonas massiliensis/Intestinimonas timonensis	1e-05	2.04583	43.6392	3.2543	1	1	48.115	1	1	39.9436	1
{unclassified}	0.00502066	1	1	0.00502066	1	1	0.00502066	1	1	1.25278	1	1	0.00502066	1	1	0.00502066	1	1	0.00502066	69995	1	0.00502066	1	48.0667	0.857245	1	1	0.00502066	1	1	[Clostridium] symbiosum	0.0144399	0.227316	2.63413	0.221539	2.62238	0.00069253	1.10459	1.0673	0.00176559	1.44417	1.31727
Absiella dolichum	298.318	1	1	1	1	1	1	1	1	1	1	1	1	1	1	784.825	1	1	1	1	1	1	1	1	264.18	1	1	79.6349	1	1	[Clostridium] viride	1e-05	1	1	1	1	1	2.68135	93.7952	1	1	1
Acetanaerobacterium elongatum	1	145.706	0.881842	1	1	0.258576	1	1	0.000702376	1	1	0.000702376	1	1	0.125698	1	1	0.687278	1	1	0.92471	1	1	0.31838	1	1	1.06186	1	1	0.000702376	[Clostridium] xylanolyticum	1e-05	36.5149	1334.31	1026.8	633.509	1	142.417	435.471	1	17.207	1
Acetanaerobacterium elongatum/Anaerotruncus colihominis	1	1	1	2816.29	1	8455.65	1	1	1	786.321	1	1	1	1	1	1	1	100.359	3300.9	1	495.842	1	1	1	4950.13	1	1	1	1	1	[Clostridium] xylanolyticum/[Desulfotomaculum] guttoideum	1e-05	7.63527	44.555	1	1	248.695	83.8073	152.248	1	240.841	1
Acetanaerobacterium elongatum/Anaerotruncus rubiinfantis/Candidatus Soleaferrea massiliensis/Hydrogenoanaerobacterium saccharovorans/[Clostridium] methylpentosum	1	1	1	1	1	196.631	1	1	1	1	1	1	1	1	1	61.6001	1	261.315	1	1	191.777	1	1	1	57.4765	1	491.507	1	1	1	[Eubacterium] eligens	1e-05	2266.06	856.461	1338.66	1	1	4712.45	196.996	271.594	88.8027	6.37495
Agathobaculum butyriciproducens	51.6589	1	1674.02	29.6225	1503.52	1338.18	0.000995764	1	1	33.686	391.307	7402.8	0.0364495	1	1	36.3033	771.985	1505.39	19.0974	1	48763.5	0.390491	1	89.7604	1.3573	1	1	0.000995764	1	1	[Eubacterium] eligens/Lachnospira pectinoschiza	1e-05	10.994	1	18.1829	3.76638	1	17.8049	1	1.78052	1	1
Akkermansia muciniphila	166.516	0.179194	0.00306358	1	0.178199	0.00306358	1	1.70454	0.860333	1	0.272702	0.00306358	209.878	3.79329	1.4828	1	0.00195211	0.00306358	1	0.00195211	0.623336	522.661	1.1835	0.818091	1	0.00195211	0.00306358	1	0.00195211	0.00306358	[Eubacterium] hallii	1e-05	5.53129	1	87.9005	16.9002	1	7.18754	90.5789	1	1	1
Alistipes finegoldii/onderdonkii	1	1	0.00631098	1	1	1.78951	1	1	0.00631098	1	1	4.81257	1	1	0.00631098	1	1	0.137204	1	1	2.05701	1	1	0.00631098	1	1	1.91706	1	1	0.00631098	[Eubacterium] siraeum	1e-05	879.313	18.7495	1002.08	12.4334	1	176.128	1	1	0.982598	0.997777
Alistipes ihumii/indistinctus	1	72.1658	1	1	1	1	1	1	1	1	1779.15	1	1	1	1	1	1	1	1	30.5992	1	1	52.9583	1	1	1	1	1	1	1	[Ruminococcus] gnavus	1e-05	1	1	1	1	1	5.10467	1	1	1	1
Alistipes onderdonkii	0.000645078	1	0.00168384	1.74817	1	9.67662	0.000645078	1	0.0811087	0.000645078	1	5.1009	0.101215	1	0.738106	1.2946	1	3.27256	1.15742	1	1.64838	0.238554	1	0.00168384	1.92231	1	1.55318	0.000645078	1	0.00168384	[Ruminococcus] torques	1e-05	16.3657	1	3.70055	1.00992	1	4.26264	1	69.54	1	1
Alistipes putredinis	765.814	0.504397	1	1	0.00436838	1	1	0.00436838	1	1	0.00436838	1	61.6408	0.00436838	1	1	0.00436838	1	281.447	0.00436838	1	1	0.00436838	1	422.832	0.00436838	1	38.9815	0.00436838	1	[Ruminococcus] torques/Blautia schinkii/Ruminococcus faecis/Ruminococcus gauvreauii/Ruminococcus lactaris	1e-05	1	1	2.66741	1	1	1	1	2.09862	1	1
Alistipes shahii	0.00212876	1	1	3.64802	1	1	0.00212876	1	1	1.62862	1	1	0.00212876	1	1	0.00212876	1	1	2.77099	1	1	1.40577	1	1	1.11442	1	1	0.00212876	1	1	[Ruminococcus] torques/Ruminococcus faecis/Ruminococcus lactaris	1e-05	6.20693	13.3869	1	1	1	1	1	1	1	1
Alkaliphilus crotonatoxidans	1	550.769	1220.15	1	1	1	1	1	1	1	1	1	1	1	1	1	1	204.022	1	5218.45	6734.73	1	1	1	1	1	1	1	1	1	{unclassified}	0.00081175	30.5595	14.4649	11.8909	5.55055	21.2204	35.7079	26.3762	0.962682	20.5717	16.4468
Aminipila butyrica	1	526.291	3.90666	1	1	1.63254	1	1	0.000940574	1	1	0.434571	1	1	1.23463	1	1	21.4411	1	1	12.5733	1	1	10.6033	332.95	194.648	6.69501	1	1	0.180405	Absiella dolichum	1e-05	3.02808	1	1.78044	1	1.14576	1	1	1	1.60362	1
Aminipila butyrica/Anaerovorax odorimutans	0.776302	1415.17	13353.2	2.5182	1	1209.97	0.149414	1	1	4.4444	1	4978.35	119.852	1	1771.47	0.44479	1	19101	3.80402	1	1510.74	1.19602	1	22819.7	5.14347	1	15898.2	0.000637544	1	171.253	Acetanaerobacterium elongatum/Anaerotruncus colihominis	1e-05	1	6.06584	1	1	11.3286	1.5332	1	1	1	1
Aminipila butyrica/Anaerovorax odorimutans/Casaltella massiliensis	1	1	1	92.1696	1	1	1	1	1	544.421	1	1	1	1	1	2408.03	1	1	1	1	1	1	1	1	1	1	1	1	1	1	Acetanaerobacterium elongatum/Anaerotruncus colihominis/Hydrogenoanaerobacterium saccharovorans	1e-05	1	1	1	1	1	1	47.4907	1	1	1
Anaerobium acetethylicum/Blautia hansenii/Blautia producta/Dorea Candidatus Dorea massiliensis/Hespellia porcina/Parasporobacterium paucivorans	709.582	1	1	304.031	1	1	1	1	1	673.435	1	1	1	1	1	1646.24	1	1	4124.69	1	1	1	1	1	630.585	1	1	1	1	1	Acidaminococcus intestini	1e-05	777.568	216.622	554.784	738.339	3654.95	1179.08	238.503	7329.61	524.466	1.74111
Anaerococcus vaginalis	1	104.908	1	1	125.191	1	1	1	1	1	1	1	1	1	1	1	1	1	1	1	1	1	570.981	3250.22	1	1	1	1	1	1	Acinetobacter baumannii	1e-05	1	1	1	1	1	1	1	1	0.95814	1
Anaerofustis stercorihominis	1	1	418.337	1	1	58.4124	1	1	25.5296	162.192	1	1	1	1	1	54.898	1	80.6137	1	1	1	1	1	131.382	213.429	1	641.403	1	1	1	Acinetobacter calcoaceticus/indicus/radioresistens/variabilis	1e-05	1	1	376.132	1	1	1	1	1	1	1
Anaeromassilibacillus senegalensis/Caproiciproducens galactitolivorans/[Clostridium] leptum/[Clostridium] sporosphaeroides/Ruminococcus bromii	352.522	1.38709	4.00503	1	0.902873	6.15145	1	1.25528	0.615919	1	0.0109498	0.0142449	60.3607	0.0109498	9.80873	1	0.0109498	0.840373	280.706	0.0109498	10.3084	1	0.971637	0.730146	136.556	1.88007	3.14518	1.9439	0.0109498	0.0142449	Acinetobacter radioresistens	1e-05	1	1.99415	849.233	10.5857	1	1	1	1	1	1
Anaerospora hongkongensis	1	1	1	1	1	1	1	1	1	1	7456.47	10518.2	1	1	1	1	1	1	1	1	1	1	1	1	1	1	1	1	1	1	Acutalibacter muris/Caproiciproducens galactitolivorans/Neglecta timonensis	1e-05	0.942937	2.84958	1	1	1	8.30853	1	1.05164	51.0754	1
Anaerostipes butyraticus/Anaerostipes caccae/[Ruminococcus] torques/Fusicatenibacter saccharivorans/Herbinix luporum/[Clostridium] populeti	1	1	1	291.34	1	1	1	1	1	147.179	1	1	1	1	1	1	1	1	324.864	1	1	1	1	1	263.397	1	1	1	1	1	Adlercreutzia equolifaciens	1e-05	1	105.252	75.1167	1	458.487	30.8226	1	43.4989	177.764	1
Anaerostipes butyraticus/Coprococcus catus	1	1	37.6022	1	1	3.5003	1	1	1	1	1	69.7693	1	1	1	1	1	7.5143	1	1	1	1	1	1	1	1	1	1	1	1	Adlercreutzia equolifaciens/Eggerthella lenta	1e-05	45.4731	1	1	1	1	16.6568	1	1	46.9748	1
Anaerostipes butyraticus/Coprococcus catus/Kineothrix alysoides	1	1	31.5792	1	1	2.8004	1	1	1	1	1	57.4005	1	1	1	1	1	6.0303	1	1	1	1	1	1	1	1	1	1	1	1	Adlercreutzia equolifaciens/Eggerthella lenta	1e-05	46.5852	1	1	1	1	16.5731	1	1	46.7902	1
Anaerostipes caccae	1	969.731	1.40955	1	50.558	1.39378	1	1	0.0103177	1	1	0.126041	1	1	0.000164185	1	1	1.17989	1	1	0.835666	1	1	0.000164185	1	1	3.20075	1	1	9.69132	Agathobaculum butyriciproducens	1e-05	110.073	411.445	1353.07	1	1	772.616	72.8644	7.74484	1	1.86049
Anaerostipes caccae/[Ruminococcus] torques/Fusicatenibacter saccharivorans/Kineothrix alysoides/[Clostridium] populeti	1	1	1	251.441	1	1	1	1	1	128.037	1	1	1	1	1	1	1	1	255.788	1	1	1	1	1	215.087	1	1	1	1	1	Agathobaculum butyriciproducens/desmolans	1e-05	2.71062	11.1378	65.6878	134.353	1	33.5293	68.0728	1	144.164	1
Anaerostipes hadrus	3.90141	0.756595	0.0193006	0.00251033	0.00618167	0.0193006	0.412854	1.54818	0.985472	0.748191	0.00618167	0.0193006	0.357869	0.00618167	0.0193006	38.2301	0.00618167	0.0193006	0.457671	0.757458	0.0193006	0.265534	1.48059	0.687195	0.583402	0.75203	0.0193006	0.0633893	0.00618167	0.0193006	Agathobaculum desmolans	1e-05	28.4381	382.821	600.144	1	1	366.017	101.72	1	1	1
Anaerotignum aminivorans/neopropionicum	1	1	1	1025.93	1	1	1	1	1	1	1	1	1	1	1	679.69	1	1	1	1	1	1367.98	1	1	5122.3	1	1	1	1	1	Akkermansia muciniphila	0.00106151	0.00942056	0.0301244	0.00942056	0.00942056	0.00942056	0.00942056	0.00942056	0.00942056	0.00942056	0.0339823
Anaerotignum lactatifermentans	249.773	1	1	1	1	1	1	1	1	1	1	22877	22.0626	1	1	1	1	1	1	1	1	1	1	1	1	1	1	1	1	1	Alistipes finegoldii	1e-05	3.09898	1	46.1137	4.73205	377.024	33.4174	1	48.1366	203.965	1
Anaerotignum neopropionicum/propionicum	0.000436579	1	1	39.4048	1	1	0.000436579	1	1	17.6012	1	1	0.000436579	1	1	10.1176	1	1	0.000436579	1	1	0.000436579	1	1	38.3231	1	1	0.000436579	1	1	Alistipes ihumii	1e-05	1	8.93212	70.2357	13.0105	6.11077	109.521	1	1	1	702.888
Anaerotignum propionicum/Robinsoniella peoriensis	1	1	1	77.3525	1	1	1	1	1	1	1	1	1	1	1	35.359	1	1	280.333	1	1	1	1	1	425.232	1	1	1	1	1	Alistipes ihumii/indistinctus	1e-05	359.22	608.472	87.8237	50.4529	319.113	173.261	447.114	22.317	249.563	1934.56
Anaerotignum propionicum/Robinsoniella peoriensis/Natranaerovirga pectinivora	1	1	1	89.4588	1	1	1	1	1	1	1	1	1	1	1	40.3662	1	1	355.369	1	1	1	1	1	519.764	1	1	1	1	1	Alistipes indistinctus	1e-05	1	24.2362	1	28.6951	67.3245	10.2364	20.3741	1	97.8745	345.08
Anaerotruncus colihominis	0.00398305	1	1	0.942642	1	1	4.8992	1	207.383	0.626392	1	1	0.00398305	1	1	4.44061	1	1	2.41318	1	1	0.00398305	1	1	0.428622	1	1	0.00398305	1	1	Alistipes inops	4.0933e-05	0.244303	0.244303	0.244303	0.244303	0.244303	0.244303	0.244303	0.244303	0.244303	0.244303
Anaerotruncus colihominis/Candidatus Soleaferrea massiliensis/Hydrogenoanaerobacterium saccharovorans/[Clostridium] methylpentosum	80.0983	307.455	4296.12	2257.85	1440.27	4219.14	1	1	1	2000.48	1	414.862	1	1	993.37	1	1	21351.4	1817.75	1	19431	1	1	30.8284	1031.21	1	1	1	1	15508.8	Alistipes obesi	3.6589e-05	192.391	0.273303	1.16785	0.273303	2.19428	47.8348	0.273303	0.273303	4.18783	0.273303
Anaerotruncus rubiinfantis	1	1	1	141.998	1	204.525	1	1	1	279.581	1	1	1	1	1	140.961	1	1	208.917	1	341.96	1	1	1	251.093	1	1	1	1	1	Alistipes onderdonkii	0.00635159	0.6705	0.132932	0.647042	0.0454712	0.571559	1.2508	0.00157441	0.237158	6.72342	7.718
Atlantibacter hermannii	1	1	1	1	1	1	1	1	1	15497.3	12093.7	13240.4	1	1	1	1	1	1	1	1	1	1	1	1	1	1	1	1	1	1	Alistipes putredinis	1e-05	1	1	104.436	13.6587	1	1	1	1	1	1
Bacillus licheniformis	1	1	1	1	1	1	1	1	1	173.063	1	1	1	1	1	57.6902	1	1	1	1	1	1	1	1	1	1	1	100846	579.901	1	Alistipes senegalensis	1.7752e-05	0.563316	0.563316	15.4745	0.563316	0.563316	6.79963	0.563316	0.563316	5.14853	0.563316
Bacteroides caccae	0.232227	177.47	1	0.518453	887.293	1	34.3403	2631.72	1	0.82359	1424.9	1	8.36352	9123.21	1	0.731595	519.701	1	0.929211	1907.19	1	0.895526	5407	1	0.452435	3990.27	1	0.0384177	1	1	Alistipes shahii	0.00555784	0.0767199	0.0996535	0.898281	0.0087231	0.0928402	0.545401	0.00179926	0.0240217	0.967127	0.00179926
Bacteroides cellulosilyticus	1779.63	26345.1	280.136	718.154	10488.7	1	7080.1	65884.3	1	4413.49	3527.34	1	4799.47	21569.3	1	1315.26	3819.01	1	9602.63	5384.23	1	727.992	1	1	2881.3	8972.03	1	2435.32	45718.8	1	Aminipila butyrica	1e-05	3.97667	25.2031	96.9464	1	1	10.2213	170.875	1	11.028	1
Bacteroides dorei/vulgatus	91.8529	44.7218	33.104	55.538	31.1385	14.2946	136.464	44.7899	60.4686	88.2668	74.0771	38.8561	50.2814	58.7841	22.978	138.944	67.6749	48.5976	29.0015	14.1731	21.4363	67.9414	126.209	28.2822	80.1089	35.5216	20.3841	20.2472	21.0931	32.3065	Aminipila butyrica/Anaerovorax odorimutans	7.3228e-05	0.174078	0.13656	2.06168	0.13656	16.3118	17.4807	11.6325	0.13656	7.34929	0.13656
Bacteroides eggerthii	1	6716.33	0.262625	1	8790.77	7.30473	1	929.02	0.00140624	1	3946.42	4.84041	1	1	2.85865	1	4882.03	3.07022	1	1573.1	1.78111	1	1	0.00140624	1	3391.12	0.329986	1	1	0.00140624	Aminipila butyrica/Anaerovorax odorimutans/Casaltella massiliensis	1e-05	29.8238	23.9868	56.3305	1	1	36.9737	1	1	1	1
Bacteroides finegoldii	1133.04	67.8591	903.666	357.714	1	2119.8	1	1	102.942	1043.88	1	1956.17	2316.1	1	1686.23	166.022	1	776.521	1909.7	1	1882.88	1	1	6683.47	1712.6	1	1	1	1	1	Aminipila butyrica/Anaerovorax odorimutans/Mogibacterium timidum	1e-05	1	46.656	39.7844	1	1	25.1817	4.74559	1	52.4988	1
Bacteroides fragilis	1	713.96	1	1	36.5141	1	1	1	1	1	1	1	1	1	1	22.8742	314.97	1	1	1	1	1	93.5596	1	1	821.169	1	1	20497.7	1	Anaerobium acetethylicum/Anaerosporobacter mobilis/Anaerotaenia torta/Coprococcus catus/Dorea Candidatus Dorea massiliensis/Herbinix luporum/[Clostridium] populeti/Parasporobacterium paucivorans	1e-05	1	1	1	1	1	5.09109	1	1	287.473	1
Bacteroides massiliensis	1	1	0.0055983	1	1	14.1748	407.84	1	30.1116	1	1	1.8252	1	1	7.14555	230.586	1	10.0087	1	1	4.06481	1	1	0.361683	77.4542	1	13.9492	1	1	0.0055983	Anaerobium acetethylicum/Anaerotaenia torta	1e-05	1	1	1766.33	4.44059	1	1	1	1	1	1
Bacteroides nordii	1	197.408	4.37884	1	1	29.7457	1	1	6.33865	1	1	20.5431	1	1	25.3539	1	1	19.0805	1	1	22.1658	1	1	11.9038	1	1	45.0297	1	1	1.43637	Anaerobium acetethylicum/Blautia hansenii/Blautia producta/Dorea Candidatus Dorea massiliensis/Hespellia porcina/Parasporobacterium paucivorans	1e-05	11.5449	2.10477	8.7967	1	1	12.8236	1	1	1	1
Bacteroides ovatus	7817.9	74.2976	37.4745	18756.5	89.723	87.5984	5466.72	7.30572	8.66314	14534.9	83.247	57.1763	1955.43	0.00309084	34.558	16442	111.614	65.4408	15170.3	25.1832	27.2581	5443.14	10.577	22.0307	16886.5	54.5973	44.8302	67.1457	0.00309084	2.27553	Anaerobium acetethylicum/Coprococcus catus/Dorea Candidatus Dorea massiliensis/Parasporobacterium paucivorans	1e-05	1	1	1	1	1	1	1	1	231.143	1
Bacteroides plebeius	0.00996098	1	1	0.00996098	1	1	0.00996098	1	1	0.00996098	1	1	0.00996098	1	1	0.551248	1	1	0.00996098	1	1	0.00996098	1	1	0.00996098	1	1	0.00996098	1	1	Anaerocolumna aminovalerica	1e-05	1	1	1	1	1	1	147.101	1	1	1
Bacteroides salyersiae	12.8189	1	1	101.554	4582.67	1	0.513774	1	1	93.3788	16504.5	1	7.19272	1	1	82.5171	18002.8	1	58.0826	2825	1	10.5589	1	1	55.6891	784.869	1	25.1463	388.105	1	Anaerocolumna cellulosilytica	1e-05	1	74.1153	509.761	1	1	202.832	1	1	1	1
Bacteroides stercoris	9.9679	13.8709	1	5.13377	0.677155	1	3.11228	0.00511018	1	8.96223	0.863558	1	1.72817	0.00511018	1	48.9292	0.00511018	1	3.72538	0.00511018	1	14.0577	0.00511018	1	20.2881	1.69207	1	0.00127705	0.00511018	1	Anaerocolumna cellulosilytica/Hespellia porcina	1e-05	1	66.415	83.1328	1	1	26.317	1	1	1	1
Bacteroides thetaiotaomicron	129.043	12.5393	131.62	78.2971	11.4936	79.857	392.089	130.951	371.555	120.025	6.19459	82.8013	66.8637	2.99101	121.923	108.872	13.8889	84.3211	119.899	8.55481	97.2829	126.592	35.2158	124.859	249.237	35.0145	162.597	7.28437	43.8263	13.6885	Anaerofilum agile/pentosovorans	7.9885e-05	1.35205	14.2212	0.12518	0.12518	0.12518	1.23136	15.5266	0.12518	0.12518	0.12518
Bacteroides uniformis	7.23155	1.7941	3.31528	12.1742	3.32722	4.11868	2.44272	1.98823	1.00474	5.66711	0.912542	1.80063	2.54285	1.17071	0.954742	10.905	0.446792	1.64261	10.5535	0.7158	1.57562	9.44676	0.874566	3.42031	11.5823	2.02818	1.42619	0.282082	0.252271	0.0373058	Anaerofustis stercorihominis	1e-05	1	1	1	1	1	1	1	1	27.4642	1
Bacteroides vulgatus	14219.2	37037.1	113.404	11224.9	22737.9	46.1682	21871.1	27796.6	163.289	16361.8	41290.3	124.313	19371	46542.6	79.4172	23089.8	38392.6	159.241	4379.12	8544.34	69.1745	25487.7	66339.6	89.7904	15909.6	19447.4	66.6011	495.845	14620.8	110.528	Anaerofustis stercorihominis	1e-05	1	1	1	1	1	1	1	1	25.4242	1
Bacteroides xylanisolvens	10590.4	1768.58	1	14549	2136.08	1	5022.67	1	1	9843.8	1	1	1204.62	1	1	10888.1	1	1	12201.9	1	1	3998.35	1	1	13113.1	1	1	1513.36	1	1	Anaerostipes caccae	1e-05	1	1	1	1	1	1	16.4662	1	1	68.1455
Bariatricus massiliensis	1	8.19185e-05	1	1	0.0422187	1	1	8.19185e-05	1	1	8.19185e-05	1	1	8.19185e-05	1	1	0.611723	1	1	0.143147	1	1	8.19185e-05	1	1	1.98212	1	1	8.19185e-05	1	Anaerostipes hadrus	1e-05	132.742	209.885	218.197	1	1	90.027	128.472	5.81384	46.234	1
Barnesiella intestinihominis	2.09005	1	1	19.7955	2848.1	1	0.0167355	24.3677	1	8.97829	1843.99	1	0.516922	1	1	3.82811	661.437	1	6.49061	103.793	1	0.0167355	1	1	47.4342	2433.09	1	0.0167355	1	1	Anaerostipes hadrus/Coprococcus catus/Robinsoniella peoriensis	0.00042205	0.0355605	0.151306	0.0805067	0.0236937	0.0236937	0.0621103	0.0896347	0.0236937	0.0236937	0.0236937
Bifidobacterium adolescentis	166915	0.00397688	1	87.5531	0.00397688	1	1	0.00397688	1	1	0.00397688	1	141.574	0.00397688	1	8604.48	0.649014	1	1159.33	0.467841	1	153940	0.532087	1	409.165	1.12804	1	1	0.00397688	1	Anaerotignum aminivorans/neopropionicum	1e-05	772.926	4225.04	1	1	1	1	596.026	1	1	1
Bifidobacterium longum	714.61	1	1	1	1	1	1	1	1	1	114.193	1	22.6592	1	1	1	1	1	1	88.3791	1	1	91.7751	1	1	1	1	1	1	1	Anaerotignum lactatifermentans	1e-05	138.245	185.454	3678.41	1.97467	1	319.593	13.4823	242.323	1	1
Bilophila wadsworthia	1	2.76968	1	1261.03	2.85372	1	1	0.833863	1	302.597	10.2393	1	203.908	22.8122	1	1	0.00118335	1	306.126	2.83569	1	1	2.76619	1	1035.29	9.56152	1	1	0.00118335	1	Anaerotignum propionicum	1e-05	1	44.9742	368.216	1	1	136.081	1	1	1	1
Bittarella massiliensis	0.00256053	0.00113172	0.00478494	0.00256053	0.00113172	1.45398	0.00256053	0.00113172	0.00478494	0.00256053	0.61999	0.00478494	0.0255621	0.00113172	0.00478494	0.00256053	0.12481	2.16096	0.588434	0.205645	0.00478494	0.00256053	0.00113172	0.00478494	0.00256053	0.00113172	0.00478494	0.00256053	0.00113172	0.00478494	Anaerotignum propionicum/Robinsoniella peoriensis	1e-05	1.12633	1.55661	1	1	1	9.68415	1	1	18.0722	1
Blautia coccoides/glucerasea/producta	1	1	1	221.783	1	1	1	1	1	198.841	1	1	33.4122	1	1	1	1	1	601.33	1	1	167.998	1	1	240.108	1	1	1	1	1	Anaerotignum propionicum/Robinsoniella peoriensis/Natranaerovirga pectinivora	1e-05	1.20321	1.69742	1	1	1	10.9245	1	1	20.5757	1
Blautia coccoides/hansenii/luti/massiliensis/producta/stercoris	1	1	1	1	1	305.1	1	1	1	1	1	1	1	1	1	1	1	948.888	1	1	595.137	1	1	1	1	1	1026.63	1	1	1	Anaerotruncus colihominis	0.00041623	0.024025	0.224347	0.024025	1.22377	0.024025	0.117311	10.6052	0.024025	0.024025	0.024025
Blautia coccoides/producta	1	1	1	1	1	1	1	1	1	1	1	1	1	1	1	1	1	9033.85	1	1	1	1	1	1	1	1	1	1	1	1	Anaerotruncus colihominis/[Clostridium] cellulosi/[Clostridium] hungatei/Ruminococcus bicirculans	1e-05	1	133.374	1	1	1	5.74831	1	1	1	1
Blautia faecis	249.773	0.00523065	0.593338	291.87	12.918	13.2888	1	0.00523065	0.00436845	861.999	4.38422	14.6789	613.433	0.00523065	8.3037	1	1.34795	19.7777	149.167	3.51652	9.89026	1	0.00523065	1.11988	263.876	0.00523065	0.00436845	1	0.00523065	0.00436845	Anaerotruncus colihominis/Candidatus Soleaferrea massiliensis/Hydrogenoanaerobacterium saccharovorans/[Clostridium] methylpentosum	0.00014606	11.7045	65.3285	22.8412	9.98333	0.0684643	8.51249	19.0397	0.0684643	0.0684643	0.0684643
Blautia hansenii/producta	0.138442	3916.58	0.693715	0.0712839	1	0.493619	0.0117945	1	2.29403	0.142106	1	0.245626	0.00013921	1	0.0410868	0.452619	1	0.625756	0.291911	1	0.681981	0.4142	1	0.146108	0.165617	1	0.747835	9.68403e-05	1	0.0164463	Anaerotruncus rubiinfantis	1e-05	2.19963	17.976	15.0305	1	1	9.67146	1	1	1	1
Blautia hydrogenotrophica	1	1	1	8756.11	1	1	1	1	1	793.946	1	1	1	1	1	1	3292.87	1	1	3797.86	1	1	1	1	10174.8	1	1	1	1	1	Atlantibacter hermannii	1e-05	1	1	1767.29	9.63294	290.224	495.07	23.4554	1	57.4676	1
Blautia luti/massiliensis	1	0.342269	1	1	0.00323802	519.643	1	0.502111	1	1	0.00323802	1	1	0.00323802	1	1	0.00323802	1	1	0.458294	310.748	1	0.542001	1	1	0.00323802	1	1	0.00323802	1	Bacteroides acidifaciens/thetaiotaomicron	1e-05	1	57.5729	1	1	1	16.2301	1	1	76.2562	1
Blautia obeum	2861.04	0.707782	706.283	2181.35	0.502405	417.231	1	0.923237	362.056	2279.76	1.28141	1	110.159	0.0021935	1298.9	2212.56	0.910713	122.142	854.32	1.73338	665.889	1323.62	1.8985	247.616	582.08	1.67387	355.545	90.1537	0.853028	286.459	Bacteroides caccae	1e-05	15.9002	65.3713	99.8186	68.0366	46.8532	8.36024	10.0064	1	65.5522	1
Blautia obeum/Murimonas intestini	1	1	1	1	1	1	1	1	1	377.031	1	1	21.758	1	1	1	1	1	682.999	1	1	1	1	1	1	1	1	12.2977	1	1	Bacteroides cellulosilyticus	0.00301043	0.425426	3.31947	2.67415	18.8031	6.9122	3.11375	3.43868	10.3616	4.56109	13.0755
Blautia obeum/wexlerae	1.25403	1	0.00245725	4.66608	1	0.00245725	0.272484	1	2.36103	13.6867	1	1.05275	0.190863	1	3.37338	1.24031	1	0.00245725	2.54632	1	1.39082	0.00276136	306.195	1.22407	0.9644	165.893	2.34141	0.0674231	1	1.10176	Bacteroides dorei	1e-05	55.2694	16.9166	173	423.633	308.411	80.1392	15.472	201.8	59.1829	730.152
Blautia producta/Natranaerovirga pectinivora	1	1	1	1	125.779	400.682	1	1	1	1	291.642	270.079	1	1	1	1	1	233.744	1	81.2571	395.039	1	1	1	1	1	1	1	1	1	Bacteroides dorei/vulgatus	1.5933e-05	2095.29	156.306	1907.62	6715.41	663.23	1510.74	308.419	2621.51	1570.63	1797.27
Blautia schinkii	1	133.52	1222.41	1	1	64.4812	1	1	1	1	1	1	1	1	1	1	873.326	1	1	1	1	1	1	1	1	608.273	1507.51	1	1	1	Bacteroides eggerthii	1e-05	1	15.6094	33.1629	1	1	170.841	1	1	25.813	1
Buttiauxella gaviniae	842.985	1	1	1	1	1	1	1	1	13981.3	23102.3	17880.5	1	1	1	1	1	1	1	1	1	1	1	1	31005.9	1	1	1	1	1	Bacteroides faecis	1e-05	20.4115	12.325	1	241.19	1698.42	78.2745	59.3229	2.94754	186.594	1
Buttiauxella gaviniae/Leclercia adecarboxylata	1	1	1	1	1	1	1	1	1	12265.8	14738	11689.3	1	1	1	1	1	1	1	1	1	1	1	1	1	1	1	1	1	1	Bacteroides faecis/thetaiotaomicron	1e-05	395.596	96.7818	157.424	572.179	1433.29	369.191	324.327	696.687	840.488	1
Butyrivibrio fibrisolvens/Fusicatenibacter saccharivorans/Pseudobutyrivibrio ruminis	364.456	1	1	246.563	1	1	1	1	1	1	1	1	1	1	1	186.91	1	1	1	1	1	1	1	1	1	59.1706	1	1	1	1	Bacteroides finegoldii	1e-05	74.9507	1489.19	485.143	132.625	228.324	636.046	614.547	286.536	1575.39	1
Caldicoprobacter faecalis/Catabacter hongkongensis/Caloramator australicus	1	1	142.442	1	1	313.808	1	1	1	1	1	1	1	1	246.107	1	1	189.769	1	1	413.83	1	1	1	1	1	1	1	1	1	Bacteroides fragilis	1e-05	37.1203	78.4017	1	1.94128	18.6778	387.408	1	1	32.9298	1
Candidatus Soleaferrea massiliensis/[Clostridium] methylpentosum	1	1	1	116.838	1	43.2738	1	1	1	1	1	1	1	1	1	110.713	1	1	103.141	1	1	1	1	1	95.9233	1	1	1	1	1	Bacteroides galacturonicus/Lactobacillus rogosae	1e-05	2205.39	538.405	159.368	1.51242	1	5220.81	123.288	182.7	96.2998	6.35118
Candidatus Soleaferrea massiliensis/Hydrogenoanaerobacterium saccharovorans	1	488.544	795.158	1	1948.44	975.877	1	1	1	1	704.352	1	1	898.107	1236.46	1	3992.27	1467.76	1	617.812	991.684	1	194.981	269.281	71.741	834.885	1161.25	1	1	1	Bacteroides intestinalis	0.00027585	7.5363	20.1795	5.83189	12.3644	37.4549	2.90938	0.0362514	12.3449	24.0849	26.3928
Candidatus Stoquefichus massiliensis	1	112.958	1922.33	73.3887	1	1334.14	1	1	1	1	1	1	1	1	3985.59	19.869	1	48.6269	1	1	503.695	42.5619	1	15.6569	1	1	1	1	1	490.887	Bacteroides intestinalis/oleiciplenus/stercorirosoris	0.00023159	31.0753	6.10443	19.2993	6.22498	8.56384	10.9153	45.0038	4.10569	36.7512	0.0431806
Candidatus Stoquefichus massiliensis	1	1	1	73.8496	1	1	1	1	1	1	1	1	1	1	1	20.2547	1	1	1	1	1	43.3115	1	1	1	1	1	1	1	1	Bacteroides massiliensis	1e-05	1	1	1	80.3166	1	7.03928	1	1	1	1
Capnocytophaga canimorsus/Croceibacter atlanticus	1	0.00025757	1	1	0.00025757	1	1	0.00025757	1	1	0.00025757	1	1	0.00025757	1	1	0.00025757	1	1	0.00025757	1	1	0.266043	1	1	0.18174	1	1	2.97493	1	Bacteroides nordii	0.00452466	0.574914	0.518847	0.374552	0.0290535	0.847882	0.484154	0.848559	0.239809	0.517696	0.00221011
Caproiciproducens galactitolivorans/[Clostridium] leptum/[Clostridium] sporosphaeroides	59.1569	1	1	1	1	1	1	1	1	49.2486	1	1	1	1	1	1	1	1	223.751	1	57.8273	1	1	1	181.977	1	1	1	1	1	Bacteroides oleiciplenus	0.00014667	40.9537	14.3977	25.4684	9.50512	14.5061	15.7942	65.0104	5.84041	47.0227	0.0681805
Caproiciproducens galactitolivorans/Neglecta timonensis/[Clostridium] sporosphaeroides/[Clostridium] leptum	78.9367	1	1	1	1	1	1	1	1	68.0051	1	1	1	1	1	1	1	1	279.642	1	77.8001	1	1	1	235.873	1	1	1	1	1	Bacteroides ovatus	0.00965448	1.11228	2.46266	1.32222	1.03255	1.64238	1.5147	0.696207	1.33465	1.07505	0.123879
Catabacter hongkongensis	1	1	1060.2	387.394	1	291.515	1	1	1	340.51	1	1	1	1	1	1	1	215.126	1	1	93.2923	1	1	1	177.081	1	973.478	1	1	59.8262	Bacteroides salyersiae	5.1237e-05	14.0716	2.77152	2.00667	0.195171	0.195171	15.6181	4.87108	0.962819	16.4298	49.4472
Catabacter hongkongensis/Clostridium botulinum/Clostridium subterminale/Gracilibacter thermotolerans	1	56.3971	1	1	1	75.411	1	1	1	1	1	1	1	1	1	1	214.102	78.1857	1	1	203.842	1	1	1	1	164.037	1	1	1	1	Bacteroides sartorii	1e-05	28.7025	11.0209	48.765	74.4618	95.9772	67.0001	7.19467	3.80512	8.33191	2283.85
Catabacter hongkongensis/Clostridium septicum/Clostridium tertium/Gracilibacter thermotolerans/Ruminiclostridium hungatei	1	1	1	104.025	1	1	1	1	1	43.0104	1	1	1	1	1	12.6803	1	1	46.5426	1	1	1	1	1	204.432	1	1	1	1	1	Bacteroides stercorirosoris	1e-05	1	1	76.5095	1	101.318	9.1978	1	3.0518	17.1593	1.75641
Catabacter hongkongensis/Clostridium subterminale/Gracilibacter thermotolerans	1	64.2961	1	1	1	91.0446	1	1	1	1	1	1	1	1	1	1	229.1	94.1073	1	1	236.793	1	1	1	1	186.808	1	1	1	1	Bacteroides stercoris	0.00251228	0.826614	0.76549	1.00035	0.0535965	0.155224	1.50147	0.198444	0.189184	1.18259	0.00398045
Catabacter hongkongensis/Desulfotomaculum nigrificans	1	1	1	1	1	1111.07	1	1	81.1752	1	1	235.054	1	1	867.984	1	1	1	1	1	1	1	1	38.2088	1	1	1	1	1	1	Bacteroides thetaiotaomicron	0.00028702	40.553	44.8845	30.2962	219.62	144.651	38.2215	37.1782	46.1499	132.652	65.5602
Catabacter hongkongensis/Gracilibacter thermotolerans	1	1	1	166.026	1	1	1	1	1	68.1021	1	1	1	1	1	19.9774	1	1	81.4231	1	1	1	1	1	344.842	1	1	1	1	1	Bacteroides uniformis	0.0488173	1.14973	1.23257	1.27729	0.338409	1.02064	1.11435	1.19441	1.28961	1.7857	1.41379
Catabacter hongkongensis/Gracilibacter thermotolerans/Ruminiclostridium hungatei/Ruminococcus flavefaciens	1	0.0329852	1	45.9683	0.0329852	53.6272	1	0.0329852	1	1	0.0329852	1	1	0.0329852	1	1	0.0329852	1	1	0.0329852	1	1	0.0329852	1	1	0.0329852	1	1	0.0329852	1	Bacteroides vulgatus	1e-05	3023.69	103.887	2563.55	10034.4	992.059	1821.38	178.2	4191.87	1968.78	1235.64
Catabacter hongkongensis/Gracilibacter thermotolerans/Ruminococcus flavefaciens	1	0.0271169	1	57.7811	0.0271169	71.3352	1	0.0271169	1	1	0.0271169	1	1	0.0271169	1	1	0.0271169	1	1	0.0271169	1	1	0.0271169	1	1	0.0271169	1	1	0.0271169	1	Bacteroides xylanisolvens	1e-05	327.527	476.832	265.356	73.8563	652.653	258.489	275.017	121.85	464.747	4.52158
Christensenella minuta	1	1	1	1	1	135.6	1	1	1	1	1	1	1271.15	1	12313.2	1	1	358.283	1	1	274.679	1	1	112.156	1	425.791	1251.52	1	1	1	Bariatricus massiliensis	1e-05	13.5805	1	1	1	1	1	45.259	1	1	1
Citrobacter murliniae/Enterobacter asburiae/Klebsiella aerogenes	47.6263	1	1	1	4755.35	10188.6	1	1	1	626.459	870.144	516.845	1	1	1	1	1	1	1	1	1	1	1	1	1	1	1	1	1	1	Barnesiella intestinihominis	0.00022826	2.95525	5.45521	6.13401	0.0438101	0.0438101	22.9081	0.0438101	0.0455166	8.66187	3.86892
Clostridioides mangenotii	1	1	1	112.464	1	536.292	1	1	1	1	1	1	1	1	1	1	1	1	1	1	1	1	1	1	1	1	74822.9	1	1	1430.43	Barnesiella viscericola	1e-05	1	98.2901	125.428	1	1	8.07572	194.566	1	31.9687	1
Clostridium aminobutyricum/Aminipila butyrica/Anaerovorax odorimutans	1	1	1	1	141.65	971.143	1	1	1	268.886	1059.77	557.62	1	1	1	1	1	1	51.437	1	189.434	1	1	58.0116	139.833	62.9249	1	1	1	1	Beduini massiliensis	1e-05	3.74208	9.66787	26.1351	1	1	1.61263	1	1	3.66094	1
Clostridium beijerinckii	1	1	1	1	1489.36	2023.76	1	1	1	16.963	1471.99	1391.42	1	1	1	12.4401	3147.56	1485.74	1	1	1	1	1	1	1	1592.01	2477.94	1	298.078	386.512	Beduini massiliensis	1e-05	3.58944	9.31644	24.971	1	1	1.59071	1	1	3.5893	1
Clostridium beijerinckii/corinoforum/favososporum/puniceum	1	1	1	1	490.145	414.217	1	1	1	1	1	1	1	1	1	1	1	1	1	54.4239	85.3505	1	1	1	1	1	1	1	1	1	Bifidobacterium adolescentis	2.1762e-05	3022.72	48.5988	667.89	9.97192	0.459525	1503.82	149.305	1441.61	26.6382	478.217
Clostridium botulinum/subterminale	1	1	1	875.437	3476.03	1	1	1	1	1	1	1	1	1	1	1	1	1	1	1	1	1	1	1	13.8217	1	16994.8	1	1	443.612	Bifidobacterium kashiwanohense	1e-05	11.7245	1	1	1	1	1	1	1	1	1.16058
Clostridium intestinale	1	1	1	1132.51	565.192	392.819	1	1	1	1	297.226	196.608	1	1	1	1	1	1	1491.67	1	1	1	1	1	1	1	1	1	1	1	Bifidobacterium kashiwanohense/pseudocatenulatum	1e-05	92.5354	1	1	1	1	1	1	1	1	29.872
Clostridium perfringens	1	0.0193095	75.687	1	0.627864	1	289.933	5.41617e-05	1	120.086	5.41617e-05	1	1	5.41617e-05	1	1	0.125741	1	1	1.15407	3500.36	1	5.41617e-05	1	1	0.456625	1	1	0.506459	1	Bifidobacterium longum	1e-05	319.54	1	24.7691	16.1734	1	2.36997	1	2.9249	65.4171	28.1775
Clostridium sartagoforme	1	1	1	9725.19	1	1	1	1	1	1	1456.41	1656.42	1	1	1	1	1	1	1	1	1	1	1	1	1	1	1	1	1	1	Bilophila wadsworthia	1e-05	1	17.0126	106.858	678.771	362.902	1	427.643	1	57.9967	31.5149
Clostridium sporogenes	1	1	1	1	1	12141.4	1	1	1	1	9980.53	1	1	1	1	1	1	1	1	7568.2	20685.7	1	1	42.7259	1	1	1	1	1	1	Bittarella massiliensis	0.00052934	1.31609	1.53649	0.531351	0.0188913	0.0188913	0.232154	2.00881	0.0188913	0.189694	0.042051
Clostridium subterminale	1	1	1	2058.29	1	1	1	1	1	1	1	1	1	1	1	1	1	1	1	1	5746.84	1	1	15.3404	1	1	1830.68	1	1	1	Blautia coccoides/producta	1e-05	1	1	1	1	1	17.1284	1	1	1	1
Clostridium subterminale/sulfidigenes/thiosulfatireducens	1	1	1	1	1	1	1	1	1	1	1	1	1	1	1	1	1	1	1	1	1	1	1	1	1	16125.7	1	1	1	1	Blautia faecis	1e-05	28.2367	13.2486	220.749	4.11399	24.8303	122.199	1	13.6739	1	1
Collinsella aerofaciens	36.9938	1	1	6.53251	1	1	0.00502066	1	1	4.44738	1	1	108.458	1	1	3.39936	661.437	1	4.26883	129.741	1	5.56684	1	1	1.54304	1	1	0.0933551	1	1	Blautia glucerasea	1e-05	11.1249	18.3917	1	1	1	1	47.6337	53.8892	3.29088	1
Coprobacillus cateniformis	1	15.5102	1	1	51.539	1	1	0.585797	1	1	0.0126518	1	1	37.6379	1	1	26.8259	1	1	6.327	1	1	1.17213	1	1	14.957	1	1	87.4116	1	Blautia hansenii/producta	0.0326781	0.00437732	0.00381925	0.0930296	0.00030602	0.00030602	0.099005	0.0140933	0.00030602	0.0170705	0.00030602
Coprococcus catus	13133.8	2241.24	18248.5	1	1	19549.1	1	1	32.9718	851.703	1	1380.97	1	1	1	11546.8	1	22169.6	6618.94	1	1419.01	1	1	34938.5	3945.69	1	2222.48	1	1	1	Blautia hydrogenotrophica	1e-05	239.871	36.0949	945.836	1	1	5.41869	951.512	1	964.487	1
Coprococcus catus/[Clostridium] hylemonae	2.01683	1	1	0.178321	1	1	0.00015062	1	1	0.640356	1	1	0.00189951	1	1	0.457911	1	1	0.615352	1	1	5.01958	1	1	0.296213	1	1	0.00015062	1	1	Blautia luti	1e-05	1	1	1	1	1	1	1	1	1	1
Coprococcus catus/[Clostridium] saccharolyticum	240.587	1	1	133.17	1	1	1	1	1	1	1	1	1	1	1	1	1	1	182.867	1	1	1	1	1	44.8538	1	1	1	1	1	Blautia luti/massiliensis	1e-05	166.066	3.74643	27.6692	1	159.117	16.4613	1	157.969	14.2631	1
Coprococcus catus/Frisingicoccus caecimuris	224.04	1	1	127.315	1	1	1	1	1	1	1	1	1	1	1	1	1	1	159.497	1	1	1	1	1	40.5734	1	1	1	1	1	Blautia obeum	1e-05	176.405	48.9553	184.823	24.7124	110.544	5.34882	38.7152	61.37	30.3165	1
Coprococcus comes	0.00175561	231.463	1	2.68197	1	1	0.687202	157.356	1	2.52577	1	1	39.708	1	1	3.54162	1	1	0.942185	1	1	1.92273	256.857	1	5.62739	1	1	0.00175561	1	1	Blautia obeum/wexlerae	2.1348e-05	167.481	0.468429	144.125	1.95456	0.468429	9.99418	0.468429	12.1386	0.468429	0.468429
Cronobacter dublinensis	535.228	1	1	1	1	1	1	1	1	1	1	1	1	1	1	1	1	1	1715.42	1	1	1	154425	77476.6	1	3554.05	1028.03	1	1	1	Blautia schinkii	1e-05	1	1	1	1	1	7.50579	159.107	1	65.7889	1
Cronobacter dublinensis/sakazakii	1	1	1	1	1	1	1	1	1	16299.4	1	1	1	1	1	1	1	1	1	1	1	1	1	1	1	1	1	1	1	1	Bordetella avium	1e-05	1	1	1	1	1	1	1	317.507	1	1
Cronobacter sakazakii	43389.2	105018	65247.8	1	422.52	4899.49	1	1	1	1	2055.53	1023.06	1	208.198	7368	1	1	26244.2	15279	19331.3	14039.2	1	1	1	14568.1	6195.7	8034.3	1	1	1	Burkholderia multivorans	1e-05	1	1	1	1	1	1	2561.19	1	1	1
Cronobacter turicensis/universalis	6137.29	1	1	1	1	1	1	1	1	1	638.612	607.237	1	1	1	1	1	1	6829.72	1	1	1	1	1	1	1	1	1	1	1	Burkholderia symbiont of Cavelerius saccharivorus/Caballeronia zhejiangensis	1e-05	1	1	1	1	1	1	137.17	1	1	1
Cronobacter universalis	7939.22	1	1	1	1	1	1	1	1	1	1	1	1	1	1	1	1	1	17335.3	1	1	1	1	1	1	1	1	1	1	1	Buttiauxella gaviniae	1e-05	1	1	493.009	2.83152	1	1	1	1	71.8289	1
Desulfovibrio desulfuricans	1	1	447.659	1	1	78.1332	1	1	1568.11	1	1	1	1	1	3850.32	1	1	1	1	1	1	1	1	402.056	1	1	1787.05	1	1	11391.2	Buttiauxella gaviniae/Leclercia adecarboxylata	1e-05	1	1	420.747	2.06041	1	1	16.0328	1	1	1
Desulfovibrio fairfieldensis	1	81.5955	1	1	1	1	1	1	1	1	1	1	1	1	1	1	1	1	1	108.117	1	1	173.778	1	1	101.379	1	1	1	1	Butyricimonas faecihominis	1e-05	6.1587	1	1	1	1	2.60719	1	1	1	1
Desulfovibrio fairfieldensis	1	80.1128	1	1	1	1	1	1	1	1	1	1	1	1	1	1	1	1	1	107.03	1	1	172.15	1	1	99.6456	1	1	1	1	Butyricimonas faecihominis	1e-05	5.14897	1	1	1	1	2.23964	1	1	1	1
Dialister succinatiphilus	1	1	119.525	1	1	37.5508	1	1	336.991	1	1	1	1	1	209.092	1	1	134.356	1	1	183.12	1	1	230.72	1	1	281.591	1	1	1	Butyricimonas faecihominis/paravirosa	1e-05	2.04584	30.0299	2.51802	93.7215	20.7172	17.933	1	118.119	140.745	5.81102
Dielma fastidiosa	8.96397	186.048	0.762025	0.0034252	1	0.607507	0.0034252	1	0.303394	1.32238	1	0.149323	0.0034252	1	0.000310062	9.76594	1	0.880517	6.57382	1	1.09734	0.833048	1	0.795616	5.44509	1	1.0112	0.0034252	1	0.000310062	Butyricimonas faecihominis/paravirosa/synergistica	1e-05	1	15.8506	5.70862	17.8145	24.9448	2.04333	8.81201	1	48.5709	163.776
Dorea Candidatus Dorea massiliensis	9.89785	29.7823	19943.8	77.4448	10.8345	6735.75	0.00194371	0.00121835	1	33.8252	0.628042	4219.63	0.102248	0.180181	10223.1	8.82654	0.495611	289.204	72.1367	4.85583	10237.1	17.7729	9.64065	15218.2	2.80135	7.60233	2785.32	0.0444548	0.00121835	1	Butyricimonas faecihominis/paravirosa/synergistica/virosa	1e-05	2.4823	38.2788	14.4178	25.6768	23.2233	2.95946	22.1133	2.59754	94.3874	267.624
Dorea formicigenerans	0.0587825	0.981873	7.49862	0.559335	5.24224	6.03856	2.07408e-05	0.000752914	0.000545692	0.322745	15.6799	7.29395	0.000272765	0.000752914	0.000545692	0.68836	7.96318	12.2105	0.26115	6.91174	4.8427	0.0962179	0.000752914	0.0338758	0.00914743	0.000752914	0.000545692	0.000612721	0.000752914	0.000545692	Butyricimonas faecihominis/paravirosa/virosa	1e-05	11.877	345.665	139.838	1	126.921	7.34499	19.4794	40.4829	119.357	3.61897
Dorea longicatena	1	152.427	1	1	485.058	3675.79	163.855	1	89.4949	1	1	221.637	1	1	54973.4	1	19235.3	900.665	1	1	1	1	1	174.412	1	1	1	1	157.852	1	Butyricimonas paravirosa	1e-05	1	96.2957	13.2201	310.495	54.7673	10.5926	12.9751	338.804	415.942	1
Eggerthella lenta	1.23509e-05	0.0370226	1.06976e-05	0.0379144	0.220484	0.313031	0.00589066	0.545313	0.197819	0.0590694	0.0376505	0.0243834	0.0946393	0.946035	1.19233	0.120541	0.822706	0.587371	0.0687812	0.44639	0.53566	0.00783864	0.238209	0.0326801	0.0490306	0.519026	0.58936	0.00150977	1.72032e-05	0.00781649	Butyricimonas virosa	1e-05	265.241	131.753	1	154.799	178.408	30.0905	39.1074	1	67.287	31.4384
Eisenbergiella massiliensis	1	1	1	280.59	1	966.098	1	1	178.99	1	1	605.24	1	1	492.939	447.355	1	1065.93	1	1	1	185.976	1	1	1	1	1	1	1	1	Butyrivibrio crossotus	1e-05	177.577	1728.83	463.432	1	1	910.966	33.1774	2.56052	159.275	3.02956
Eisenbergiella tayi	622.129	310.499	1722.86	1	899.379	346.41	1	449.589	1	414.342	1134.07	1	1	1	1	430.473	246.978	429.675	206.412	1137.03	585.622	1	1	266.052	456.786	2491.45	2583.28	1	1	1	Butyrivibrio fibrisolvens/Pseudobutyrivibrio ruminis	1e-05	6.17721	158.85	6.54097	1	118.259	1	1	2.06704	1	1
Enterobacter asburiae/cloacae	1	1	1	19032.8	1	1	1	1	1	301.015	1	1	1	1	1	1	1	1	1	1	1	1	1	1	1	1	1	1	1	1	Caldicoprobacter faecalis/Catabacter hongkongensis/Caloramator australicus	1e-05	9.32759	56.5625	1	1	26.961	1	275.2	1	105.361	1
Enterobacter asburiae/ludwigii	1	1	1	188.802	1	1	1	1	1	4329.14	659.027	1	1	1	1	1	1	1	1	1	1	1	1	1	1	1	1	1	1	1	Caloramator australicus/Gracilibacter thermotolerans/[Clostridium] clariflavum/Natranaerovirga pectinivora	1e-05	12.7445	3.93505	23.2482	1	1	23.3866	1	1	14.5856	1
Enterobacter cloacae	1144.12	15.7927	9.6391	85121	1	1	1	1	1	27745.7	60384.9	52778.5	1	1	1	1	1	1	38.4947	1	7.8761	79786.4	1	1	11.0157	1	1	1	1	1	Caloramator australicus/Gracilibacter thermotolerans/[Clostridium] clariflavum/Natranaerovirga pectinivora	1e-05	10.7854	3.41163	19.8474	1	1	20.1812	1	1	12.5285	1
Enterobacter cloacae/ludwigii	125.989	1	1	19433.5	1	1	1	1	1	1533.97	1039.36	938.039	1	1	1	1	1	1	9.4052	1	1	89909.7	1	1	10.7657	1	1	1	1	1	Candidatus Soleaferrea massiliensis	1e-05	2.54029	76.846	19.3846	1	1	5.31402	1	1	55.8597	1
Enterococcus casseliflavus	1	1	1	13484.4	1	1	1	1	959.913	43829.2	38416.5	34448.8	1	1	1	1	1	1	1	1	1	15287.8	1	1	1	1	1	1	1	1	Candidatus Soleaferrea massiliensis/[Clostridium] methylpentosum	1e-05	6.92625	19.069	1	1	1	13.7098	3.39708	1.40202	9.60461	1
Enterococcus casseliflavus/gallinarum	1	1	1	1	1	1	1	1	1	14834.3	1	1	1	1	1	1	1	1	1	1	1	1	1	1	1	1	1	1	1	1	Candidatus Soleaferrea massiliensis/Harryflintia acetispora/Hydrogenoanaerobacterium saccharovorans/Paludicola psychrotolerans	1e-05	1	2.06997	1	1	2.92231	1	1	1	2.50743	1
Enterococcus faecalis	1.30777	91.7949	6.00755	2.18154	1	0.447378	3.57414	1	0.00536127	1.54808	1	0.00536127	0.327194	1	0.00536127	3.62905	196.856	0.00536127	2.15046	1	0.00536127	0.313285	1	0.601297	0.300036	1	0.00536127	0.28377	1	0.00536127	Candidatus Soleaferrea massiliensis/Harryflintia acetispora/Negativibacillus massiliensis/Paludicola psychrotolerans	1e-05	2.43842	1	1	1	1	4.15675	1	1	54.2262	1
Enterococcus faecium/lactis	4.01288	3321.49	130.372	0.00575367	1	1	0.00575367	85.0532	1	40.9034	1	1	0.417514	1	1	0.00575367	1	1	0.00575367	1	1	0.00575367	1	1	5.18633	1	1	0.7624	40463.5	40287.7	Candidatus Soleaferrea massiliensis/Hydrogenoanaerobacterium saccharovorans	1e-05	1	2.13917	1	1	2.99892	1	1	1	2.52933	1
Erysipelatoclostridium ramosum	989.873	598.012	5507.42	752.234	1	1533.47	1	1	1	1	1	1	28.3775	1	4565.77	1	1	2538.32	275.336	1	748.915	1	1	165.267	333.701	1	1027.64	1	1	51929.9	Candidatus Stoquefichus massiliensis	1e-05	21.1725	2.37899	25.3111	1	1	10.0633	36.7758	1.01389	57.5122	27.5588
Escherichia coli	0.0377385	0.225224	0.251022	0.0124706	0.450003	0.112006	1.05715	0.622794	0.435362	0.00164865	0.0055614	0.000520185	1.22302	0.572509	0.430715	0.0020303	0.94535	0.476579	0.06501	0.932745	0.364233	0.00949418	0.277151	0.329152	0.0233074	0.686025	0.485169	0.000703126	0.00989588	0.0125004	Capnocytophaga canimorsus/Croceibacter atlanticus	0.0154247	0.322868	0.330484	0.0570988	0.0799973	0.177865	0.00889139	0.0327439	0.00189918	0.60693	0.520456
Escherichia coli/Kosakonia sacchari	0.0351948	1	0.150331	0.0351948	1	0.150331	0.0351948	1	0.150331	0.0351948	1	0.150331	0.0596446	1	0.150331	0.0351948	1	1.92087	0.0351948	1	2.61802	0.0351948	1	0.150331	0.0351948	1	0.150331	0.0351948	1	0.150331	Caproiciproducens galactitolivorans/[Clostridium] leptum	2.2855e-05	0.992645	5.57456	4.19608	0.437537	0.437537	4.74439	0.437537	0.430043	45.0229	0.437537
Escherichia coli/Kosakonia sacchari/Shigella dysenteriae	0.0351517	1	0.147997	0.0351517	1	0.147997	0.0351517	1	0.147997	0.0351517	1	0.147997	0.0490894	1	0.147997	0.0351517	1	1.7586	0.0351517	1	2.48352	0.0351517	1	0.147997	0.0351517	1	0.147997	0.0351517	1	0.147997	Catabacter hongkongensis	2.1413e-05	7.97473	20.9875	16.4436	1.97443	101.708	4.3355	18.6545	8.29701	103.313	0.467015
Ethanoligenens harbinense	1	1	0.534004	2309.36	1	1.45398	1	1	0.00178709	1268.42	1	0.00178709	31.6797	1	0.00178709	1250.45	1	0.00178709	1	1	2.10895	335.996	1	0.00178709	1294.8	1	0.00178709	1	1	0.00178709	Catabacter hongkongensis/Cellulosilyticum lentocellum	1e-05	30.2191	41.6816	37.6589	1	1	19.7309	1	1	1	1
Eubacterium callanderi/limosum	1	1.81207	74.703	1	4.4782	1	1	1.73936	15.3178	1	3.24431	1	1	1.73213	1	1	12.446	1	1	3.89043	1	1	0.427919	1	1	15.4644	1	1	1.32219	1	Catabacter hongkongensis/Clostridium botulinum/Clostridium subterminale/Gracilibacter thermotolerans	1e-05	1	3.23781	1	1	1	1.2277	4.52512	1	4.44525	1
Eubacterium coprostanoligenes	174.841	0.200275	1	1	0.00363628	1	1	0.753167	1	1	0.00363628	1	11.8799	0.00363628	1	1	0.00363628	1	1	0.00363628	1	1	0.00363628	1	1	1.15016	1	1	0.00363628	1	Catabacter hongkongensis/Clostridium subterminale/Gracilibacter thermotolerans	1e-05	1	3.58128	1	1	1	1.27966	4.96893	1	4.9355	1
Eubacterium ramulus	8742.07	1	1	4596.19	1	1	1	1	1	23530.3	1	1	11.8799	1	1	1	1	1	1879.5	1	122.08	24538.9	1	13907.3	3918.56	1	1	1	1	1	Catabacter hongkongensis/Desulfotomaculum nigrificans	1e-05	86.9041	6.42402	22.4918	1	20.3772	48.2542	1	1	1	1
Faecalibacterium prausnitzii	12009.9	0.392847	0.555365	2112.22	0.00285308	4.59607	32.8924	0.00285308	0.299291	1289.22	0.00285308	0.303852	49.4995	0.00285308	0.498222	7464.61	0.00285308	0.153668	6140.71	0.00285308	0.986117	1651.98	0.288288	0.187834	626.059	0.318166	0.246023	12.9126	0.00285308	0.117521	Catabacter hongkongensis/Desulfotomaculum nigrificans	1e-05	1	1	1	1	1	1.82521	1	1	1	1
Faecalicatena contorta	460.836	5.87816	358.354	1	3.7504	180.903	1	19.3506	1	1	195.695	20714.5	1	5.68264	1	827.184	4.19363	859.351	1	0.987094	1	1	0.00515456	263.096	228.393	4.10724	331.929	1	0.00515456	1	Catabacter hongkongensis/Gracilibacter thermotolerans	1e-05	4.69419	27.979	21.954	1	1	27.3081	1	1	15.8608	1
Faecalicatena contorta/fissicatena/orotica	345.628	129.845	2.23729	1	1	0.601647	1	1	0.915621	287.738	1	0.683326	28.4942	1	0.002004	143.491	1	0.728599	467.868	1	0.857624	185.976	1	1.51657	346.528	1	3.2681	1	1	0.002004	Catabacter hongkongensis/Gracilibacter thermotolerans	1e-05	4.38179	26.317	20.6565	1	1	26.0463	1	1	15.3735	1
Faecalicatena orotica	1	1	0.0414193	1	1	0.149387	1	1	2.41114	1	1	0.0473268	1	1	5.09344e-05	911.591	1	0.398985	454.106	1	0.531747	1	1	0.130694	2984.86	1	0.62187	1	1	0.0804673	Catabacter hongkongensis/Gracilibacter thermotolerans/Desulfotomaculum nigrificans	1e-05	1	1	1	1	1	1.94403	1	1	1	1
Finegoldia magna	1	0.0995238	0.263861	1	6.99482e-05	0.0526327	1	6.99482e-05	0.00100918	1	6.99482e-05	0.00100918	1	0.151638	0.00100918	1	6.99482e-05	0.00100918	1	0.0907512	0.169401	1	4.3381	27.4191	1	0.0159554	0.00100918	1	6.99482e-05	0.00100918	Catabacter hongkongensis/Gracilibacter thermotolerans/Ruminiclostridium hungatei/Ruminococcus flavefaciens	1e-05	1	7.74607	2.83365	1	1	5.99358	1	1	20.6965	1
Flavonifractor plautii	0.0945565	0.116652	0.28024	0.163045	0.628349	0.109072	9.23339e-06	4.38961e-06	4.62278e-06	0.0581753	0.500689	0.339494	0.43213	4.38961e-06	0.474164	0.0228103	0.134976	0.0542427	0.148406	0.76585	0.439486	0.0284385	0.00754028	0.195315	0.223475	0.42441	0.574391	9.23339e-06	4.38961e-06	0.0117166	Catabacter hongkongensis/Gracilibacter thermotolerans/Ruminococcus flavefaciens	1e-05	1	9.58128	3.34979	1	1	7.27267	1	1	25.3534	1
Flavonifractor plautii/Flintibacter butyricus	1	1	1	1	1	100.136	1	1	1	1	1	1	1	1	1	1	1	71.6566	1	1	561.567	1	1	1	1	1	1	1	1	1	Cellulosilyticum lentocellum	1e-05	21.1794	29.2061	26.4043	1	1	14.0858	1	1	1	1
Flavonifractor plautii/Flintibacter butyricus	1	1	1	1	1	68.064	1	1	1	1	1	1	1	1	1	1	1	48.855	1	1	396.712	1	1	1	1	1	1	1	1	1	Christensenella minuta	4.4124e-05	1.11578	6.87011	0.226636	0.226636	4.83097	0.811612	3.96465	0.226636	5.06987	0.226636
Flavonifractor plautii/Intestinimonas gabonensis/Intestinimonas massiliensis/Pseudoflavonifractor capillosus	1	9.26375e-05	1	415.257	0.291579	1	1	0.0320043	1	1	0.376736	1	1	9.26375e-05	1	1	1.3017	1	1	1.05421	1	1	9.26375e-05	1	1178.1	0.183214	1	1	9.26375e-05	1	Citrobacter amalonaticus	1e-05	1	1427.89	1	1	1	1	1	1	1	1
Flavonifractor plautii/Intestinimonas massiliensis/Pseudoflavonifractor capillosus	1	0.000185126	1	1	0.382894	1	1	0.000185126	1	1	0.000185126	1	1	0.000185126	1	1	1.47812	1	1	1.3059	1	1	0.000185126	1	1	0.200804	1	1	0.000185126	1	Citrobacter freundii	1e-05	1	162.402	1205.4	11.9302	63.1115	1	171.657	1	1	1
Flavonifractor plautii/Pseudoflavonifractor capillosus	1	1032.34	0.591721	487.929	1	1.92448	1	1	6.63105e-05	417.141	1	5.592	1	1	6.63105e-05	21789.6	1	6.63105e-05	1	1	2.92681	1	1	0.00484396	596.824	1	6.63105e-05	1	1	6.63105e-05	Citrobacter freundii/werkmanii	1e-05	1	1	143.689	1	1.82759	1	1	1	1	1
Flintibacter butyricus	1	1	1	1	1	1	1	1	1	2058.59	1	1	1	1	1	11086.3	1	1	1	1	1	1	1	1	1	1	1	1	1	1	Citrobacter koseri/Cronobacter sakazakii/Salmonella enterica	0.00014154	0.070652	0.070652	0.070652	0.0884425	0.250224	0.070652	0.0902356	0.070652	0.070652	0.070652
Fournierella massiliensis/Ruthenibacterium lactatiformans	1	0.00169758	1	1	3.516	1	1	0.00169758	1	1	0.00169758	1	1	0.00169758	1	1	0.00169758	1	1	1.81995	1	1	0.00169758	1	1	1.38836	1	1	0.00169758	1	Citrobacter koseri/Cronobacter sakazakii/Salmonella enterica	0.00014264	0.0701047	0.0701047	0.0701047	0.0879486	0.2439	0.0701047	0.0902047	0.0701047	0.0701047	0.0701047
Franconibacter pulveris	10395.5	47908.5	37281.2	1	1	1	1	85826.3	51708.2	211.463	1157.56	1	1	251913	209212	1	1008.38	28659.3	31799.8	34866.2	26450.6	1	1	1	2893.96	3917.69	5141	1	1	193.506	Citrobacter murliniae	1e-05	1	1.81101	42.3322	2.84581	1	1	52.5967	1	1	1
Fusicatenibacter saccharivorans	2580.68	1	1	1	1	1	1	1	1	1	1	1	1	1	1	1	1	1	1	1	1	1880.42	87.0001	1	1	1	1	1	1	1	Citrobacter murliniae/Enterobacter asburiae/Klebsiella aerogenes	1e-05	1	23.8117	29.9264	2.14724	1	32.3934	3.52305	1	15.7408	1
Gemmiger formicilis	1	342.838	1	1	1	1	1	392.478	1	1	273.915	1	1	1	1	1	1	1	1	236.222	1	1	251.589	1	1	272.615	1	1	1	1	Citrobacter youngae/Enterobacter ludwigii	1e-05	1	1	4.67994	1	1	9.34012	1	1	1	1
Gemmiger formicilis/Subdoligranulum variabile	1	1	1	1	1	1	1	1	1	436.845	1	1	33.2769	1	1	1	1	1	1	1	1	1	1	1	71.741	1	1	20.2551	1	1	Citrobacter youngae/Enterobacter ludwigii	1e-05	1	1	4.42078	1	1	8.90699	1	1	1	1
Gordonibacter faecihominis	0.000175139	1	1	0.221959	1	1	0.0115215	1	1	0.098329	1	1	0.0429997	1	1	0.072111	1	1	1.33673	1	1	0.000175139	1	1	0.274119	1	1	0.000175139	1	1	Cloacibacillus evryensis	0.00021225	6.2952	8.89806	0.0471149	0.0471149	514.521	0.15485	0.0471149	586.39	3.30402	93.4978
Gordonibacter pamelaeae	1	1	1	1182.84	1	2586.83	1	1	178.707	1	1	677.641	51.4794	1	329.126	60.9978	1	1806.34	1392.23	1	1973.62	1	1	1431.32	227.658	1	5970.78	1	1	114.168	Clostridium aminobutyricum/Aminipila butyrica/Anaerovorax odorimutans	0.00010293	28.2895	31.5475	6.94762	0.0971509	0.0971509	16.0876	12.1777	0.0971509	35.5162	0.0971509
Holdemania filiformis	0.00544003	1	0.00790037	4.2918	1	2.25479	0.00544003	1	0.00790037	2.65296	1	1.18899	0.00544003	1	0.597866	0.756615	1	2.15136	2.99567	1	1.62317	0.496154	1	0.00790037	1.79013	1	1.34195	0.00544003	1	0.00790037	Clostridium beijerinckii	1e-05	1	137.734	22.4315	1	1	1	1	1	87.2257	1
Hungatella hathewayi	0.195582	2.00184	0.212604	0.106372	1.13233	0.417553	10.1479	1.94932	9.93522	0.486555	0.100152	0.0290148	0.0094848	2.92624e-05	5.34457e-05	2.20836	2.71837	0.482308	0.737465	1.39332	0.233256	0.897628	1.21853	0.10597	0.559699	1.80398	0.24456	0.00012283	2.92624e-05	5.34457e-05	Clostridium botulinum	1e-05	1	2.07412	11.0079	1	1	18.0493	273.809	51.1454	33.4608	1
Hydrogenoanaerobacterium saccharovorans/Ruminococcus champanellensis	824.879	1	0.00156096	892.88	1	0.455982	1	1	0.00156096	609.806	1	0.00156096	1	1	0.00156096	229.648	1	0.480213	1241.42	1	0.528637	1	1	0.00156096	924.767	1	0.806457	1	1	0.00156096	Clostridium botulinum/subterminale	1e-05	1	1	1	1	1	55.0407	1	1	123.366	1
Intestinibacter bartlettii	1	1	1	1	1	1	1	1	1	1	1	1	1	1	7523.3	73.1583	1	1	1	1	1	1	1	1	1	1	1	1	1	1	Clostridium intestinale	1e-05	1	1	1	1	1	41.7043	1	1	1	1
Intestinimonas butyriciproducens	0.170672	1	1	0.0580404	1	4057.57	1.46162e-05	1	1	0.0155002	1	739.245	0.00243094	1	1	0.0434633	1	1	1.94369	810.879	1526	0.0249641	1	1	0.0430494	1	1	1.46162e-05	1	1	Clostridium phoceensis/Intestinimonas massiliensis	1e-05	7.85054	50.3741	1	1	18.7246	88.1808	1	1	64.8813	1
Intestinimonas butyriciproducens/gabonensis/massiliensis/timonensis	1	1	1	1	1	1	1	1	1	1	1	1	314.817	1	1	365.987	1	1	149.167	1	1	1	1	1	1	1	1	1	1	1	Clostridium phoceensis/Intestinimonas massiliensis/Pseudoflavonifractor capillosus	1e-05	1	1	1	1	1	1	1	1	1	1
Intestinimonas gabonensis	1	1	1	718.154	1	1	1	1	1	1	1	1	1	1	1	251.616	1	1	261.042	1	1	1	1	1	213.429	1	1	1	1	1	Clostridium septicum/Gracilibacter thermotolerans	1e-05	41.8708	2.3912	2.37529	1	1	141.747	20.708	1	36.7745	1
Intestinimonas gabonensis/massiliensis	1	1.00179	2.17416	1	1.21637	1.39007	1	0.000457902	0.00153179	1	2.11092	0.566185	1	0.000457902	0.00153179	1	1.89296	3.43009	1	1.27728	5.14252	1	0.349583	0.00153179	1	0.529206	1.49771	1	0.000457902	0.00153179	Clostridium sporogenes	1e-05	1	263.24	1	1	1	8.04148	778.619	31.2875	5.61307	1
Intestinimonas massiliensis	1	1	1	1	5312.8	7656.2	1	1	1	499.052	1047.72	3257.3	1	4809.36	12168	77108.8	1535.48	1	1	1492.02	640.918	1	1	1	533.573	1	1	1	1	1	Clostridium tertium	1e-05	1	1	1	1	1	1	11.2936	1	1	1
Intestinimonas timonensis	1	1	1	1	1	62115.3	1	1	153.178	1	1	52902.2	29.6997	1	1	1	1	1	1	1	1	1	1	1	3158.75	1	1	1	1	1	Collinsella aerofaciens	1e-05	1771.23	198.728	184.028	8.60659	135.646	65.6655	1	19.4031	38.208	1
Klebsiella aerogenes	1	1	1	264.027	3067.19	6868.67	1	1	1	1	1	1	1	1	1	1	1	1	1	1	1	1	1	1	1	1	1	1	1	1	Collinsella aerofaciens/intestinalis/stercoris/tanakaei	1e-05	1	4.67232	1	1	10.5752	8.45921	1	1.59446	19.2433	1
Klebsiella aerogenes/Kluyvera cryocrescens	1	1	242.785	1	1	1	1	1	1	553.636	576.248	300.318	1	1	1	1	1	1	1	1	1	1	1	1	1	1	1	1	1	1	Collinsella aerofaciens/intestinalis/stercoris/tanakaei	1e-05	1	4.75531	1	1	10.6106	8.38447	1	1.61468	18.9299	1
Klebsiella pneumoniae	1045.93	1	1	1	1	1	228.191	1	1	24851.2	34295.5	30488.1	1	1	1	823.47	1	1	624.637	1	1	251.997	1	1	538.909	1	1	70.3739	1	1	Coprobacillus cateniformis	1e-05	1	1	1	1	1	1	1	1	1	5.39833
Klebsiella variicola	1061.54	1	1	274.588	1	1	351.538	1	1	11369	20413.1	16020.8	1	1	1	709.099	1	1	372.918	1	1	321.996	1	1	394.844	1	1	70.3739	1	1	Coprococcus catus	1e-05	1	20.628	51.5836	1	1	10.5466	1	1	1	1
Lachnospira pectinoschiza	37097.3	1	1	8745.05	1	1	1	1	1	22708.2	1	1	1	1	1	1873.83	1	1	4926.37	1	1	15900.9	1	1	7095.94	1	1	9.5296	1	1	Coprococcus catus/Faecalicatena orotica/[Clostridium] hylemonae	0.00233927	1.7668	0.521757	0.57968	0.00427483	1.20482	0.428979	0.402132	0.278806	0.145882	0.00427483
Lactobacillus animalis/murinus	1	1	0.00178709	1	1	0.00178709	1	1	0.00178709	1	1	0.00178709	1	1	0.00178709	1	1	0.280124	1	1	0.00178709	1	187.119	0.248154	1	1	0.00178709	1	1	0.00178709	Coprococcus comes	1e-05	510.391	85.2109	111.263	1	1	728.301	1	14.6044	1	1
Lactonifactor longoviformis	800.153	326.741	825.863	806.676	116.974	102.211	1	1	1	384.007	737.092	423.719	1	1	1	2638	1	315.073	103.068	1	1	408.036	1	1	1930.52	1	4923.13	1	1	103.268	Coraliomargarita akajimensis	1e-05	853.493	1	12.8399	1	1	1	1	3.91759	1	40.3237
Lelliottia amnigena	1	1	1	1	1549.24	2971.28	1	1	1	2602.2	3073.32	1174.87	1	1	1	1	1	1	1	1	1	1	1	1	1	1	1	1	1	1	Cronobacter dublinensis/muytjensii	1e-05	1	1	1	1	1	1	305.336	1	1	1
Lysinibacillus boronitolerans/fusiformis/macroides/xylanilyticus	1	1	1	29594.7	1	1	1	1	1	1	1	1	1	1	1	1	1	1	1	1	1	1	1	1	1	1	1	1	1	1	Cronobacter dublinensis/sakazakii	1e-05	1	1	97.0842	1	368.726	1	1	1	1	1
Mogibacterium diversum/timidum	0.443554	1	1.29195	0.350349	14240.5	18.8187	3.71901e-05	1	0.00138355	0.0197198	1	6.07279	3.71901e-05	1	0.00138355	0.022118	4882.03	2.8503	0.96111	1	43.5772	0.562307	1	12.4028	0.742945	1	0.00138355	3.71901e-05	1	0.00138355	Cronobacter muytjensii	1e-05	1	1	1	1	1	1	385.16	1	1	1
Murimonas intestini	1	1	1	810.593	1	1	1	1	1	345.285	1	1	1	1	1	1	1	1	1	1	1	568.259	1	1	1	1	1	1	1	1	Cronobacter sakazakii	0.00041584	0.0240477	0.0240477	0.0380978	0.0240477	0.130827	0.0154162	3.07008	0.0240477	0.0240477	0.0240477
Negativicoccus succinicivorans	1	1	1	1	1	1	1	1	299.76	1	1	1	1	1	4603.3	1	1	1	1	1	1	1	1	1	1	1	1	1	1	1	Cuneatibacter caecimuris	1e-05	21.1169	57.4858	1	1	1	8.19886	11.0386	1.14095	1	1
Odoribacter splanchnicus	1	1	1	1	1	1	24.6693	1	1	748.578	1	1	1	1	1	1	1	1	1	1	1	1133.99	1	1	1	1	1	1	1	1	Desulfitobacterium hafniense/Desulfitobacterium metallireducens/Desulfosporosinus youngiae	1e-05	1	1.4342	1	1	1	3.2179	1	1	3.25415	1
Oscillibacter ruminantium	48.7677	0.277418	1	18.0045	55.3461	2934.53	0.0033471	0.00247267	1	48.9978	64.3638	5806.15	0.0530175	0.00247267	1	55.5842	193.731	1642.13	43.6868	23.5792	549.359	0.0033471	0.00247267	1	73.2944	0.00247267	1	0.0033471	0.00247267	1	Desulfosporosinus acidiphilus/orientis	1e-05	1	209.979	131.455	1	1	157.505	1	1.40987	1	1
Oscillibacter valericigenes	1	1	1	1	1	2260	1	1	1	30483.8	1443.53	1339.88	1	1	1	7197.74	1	2507.98	8229.05	1	406.932	1	1	1	1195.2	1	1	1	1	1	Desulfotomaculum nigrificans	1e-05	1	1	1	1	14.2534	12.4799	130.607	13.5912	1	1
Oscillibacter valericigenes/Oscillospira guilliermondii	1	1	0.00469647	1	1	37.9973	1	1	0.182495	1	1	6.93576	1	1	0.00469647	1	1	0.00469647	1	1	7.59223	1	1	0.00469647	1	1	0.00469647	1	1	0.00469647	Desulfovibrio desulfuricans	0.00183139	0.370922	0.574426	0.266631	0.0267755	0.906734	0.0833067	1.92075	0.65015	0.877955	3.06634
Paenibacillus macerans	1	1	1	1	1	1	1	1	1	1	1	1	1	1	1	1	1	1	1	1	1	1	1	1	1	1	1	1	24065.1	1	Desulfovibrio piger	1e-05	111.953	158.861	955.565	301.668	88.4846	98.1033	391.204	744.924	195.409	60.7371
Paenibacillus polymyxa	1	1	1	1	1	1	1	1	1	109.692	1	1	3.633	1	1	157.391	1	1	1	1	1	1	8648.68	592.871	1	1	1	42890.1	1	1	Dielma fastidiosa	0.00045003	0.306564	0.225113	0.0222208	0.0222208	0.0222208	0.0367224	14.0508	0.0209978	6.90182	0.0222208
Paeniclostridium sordellii	1	1	1	1	2426.04	3074.01	1	1	1	1	1	1	1	1	1	1	4817.19	1	1	1	1	1	1	1	672.93	11657.4	1	1	1	1	Dorea Candidatus Dorea massiliensis	0.00368919	0.00271063	0.0336156	0.212907	0.00271063	0.00271063	0.0452719	0.035818	0.00791463	0.0770061	0.00271063
Pantoea agglomerans/dispersa	1	1	1	18044.4	1	1	1	1	1	1	1	1	1	1	1	1	1	1	1	1	1	1	1	1	1	1	1	1	1	1	Dorea formicigenerans	0.00223658	7.90069	1.58436	4.81015	0.0044711	0.0044711	4.17938	0.40716	0.0149208	0.0519942	0.01807
Pantoea dispersa	1	1	1	21810.2	1	1	1	1	1	294.084	1	1	1	1	1	1	1	1	1	1	1	1	1	1	1	1	1	1	1	1	Dorea longicatena	0.0447203	0.163078	0.0417273	0.0846213	0.0171731	0.00022361	0.212362	0.0041128	0.00905634	0.00495389	0.00022361
Parabacteroides distasonis	1	1	1	1641.5	1	1	3044.9	1	29.1767	401.024	1	1	47117.3	1	12296.6	5208.78	1	1	1	1	156.96	1	1	84.6889	79.2737	6230.46	1	1	1	1	Eggerthella lenta	0.0671543	0.00646316	0.0494211	0.0241036	0.00065624	0.519899	0.020095	0.00354184	0.004128	0.285951	0.00037323
Parabacteroides goldsteinii	1908.98	35.6277	5.41857	953.516	13.8665	8.42124	2657.24	52.7217	71.334	3127.99	32.0419	3.23475	1021.67	6.48115	3.59013	1862.61	17.0003	7.54217	2887.45	7.27798	12.1275	367.996	19.9507	13.845	1079.34	24.7384	10.2126	808318	314.583	1097.96	Eisenbergiella massiliensis	1e-05	11.3305	50.4359	11.2349	1	1	54.0325	64.951	1	1	1
Parabacteroides gordonii	1	1066.57	3.73803	1	2308.21	5.96504	1	2140.88	5.83983	1	339.263	1.65137	1	270.657	51.8981	1	674.936	3.20142	1	982.321	3.05435	1	10072.4	2.29065	1	2615.58	2.79572	1	1	34.2769	Eisenbergiella tayi	1e-05	2.57511	14.9996	1	1	1	19.7665	72.0261	2.20276	34.0345	1
Parabacteroides johnsonii	1177.5	1	1	4526.18	1	1	1430.82	1	1	1586.27	698.482	1	57169.3	1197.14	1	1365.92	22.4979	1	1353.16	55.6031	1	183.998	1	1	1756.22	173.792	1	497.321	687.501	1	Enterobacter asburiae	1e-05	1	1	1	1	393.577	1	372.62	1	1	1
Parabacteroides merdae	2.97006	1	138.734	14.9136	1	1	3.46797	1	149.53	4.87927	1	1689.7	133.454	1	771.649	5.19817	1	134.356	25.4237	1	366.239	0.887853	1	59.5111	3.92528	1	1	0.00369943	1	127.216	Enterobacter asburiae/cloacae	1e-05	1	161.058	7.03317	1	191.878	1	1	642.616	1	1
Paraclostridium bifermentans	1	1	1	1	7666.79	1	1	1	1	3358.49	1	1	1	1	1	1	1	1	1	1	1	1	1	1	1	1	1	1	1	1	Enterobacter asburiae/cloacae/hormaechei/ludwigii	1e-05	35.0843	84.4155	97.3527	915.774	1	1.62312	1.54881	1	55.0054	1
Paraprevotella clara	1	1	1	3946.83	1	1	1	1	1	819.871	1	1	1	1	1	1	1	1	1	1	1	1	1	1	13769.2	1	1	1	1	1	Enterobacter asburiae/hormaechei	1e-05	205.606	116.082	15.1511	1	1	1862.06	1	1	1	1
Parasutterella excrementihominis	183.227	6622.35	74.703	77.0139	3387.99	1	22.5969	4856.14	1	36.2611	8681.14	1	72.8594	8192.57	1	0.00390495	146.236	1	353.53	6051.47	1	83.0965	10739.6	1	140.707	6734.46	1	0.00390495	1	1	Enterobacter asburiae/ludwigii	1e-05	1	1	1	1	1	581.435	1	1	1	1
Peptoniphilus asaccharolyticus	1	808.604	1	1	1	1	1	1	1	1	1	1	1	1	52.3253	1	1	53.7963	1	1	1	1	7808.43	1	1	1	1	1	1	1	Enterobacter cancerogenus/Kosakonia sacchari	1e-05	122.101	26.0284	1	1	1	1	1	1	184.95	1
Peptoniphilus gorbachii	1	891.302	1	1	1	1	1	1	1	1	1	1	1	109.413	1	1	1	1	1	1	1	1	155494	1	1	1	140.937	1	1	1	Enterobacter cloacae	1e-05	647.735	3753.86	2005.84	2739.2	500.606	6454.17	1661.81	20503.3	2623.92	1235.22
Peptoniphilus harei	1	1	0.00584866	1	1	0.00584866	1	1	0.00584866	1	1	0.00584866	1	1	0.00584866	1	1	0.00584866	1	1	0.00584866	1	1	141.562	1	1	0.00584866	1	1	0.00584866	Enterobacter cloacae/hormaechei	1e-05	142.341	1	1	1	1	1	1	1	1	1
Phascolarctobacterium faecium	0.345858	1.13908	926.318	0.313339	0.436464	1	0.700381	1.02693	1	0.407597	0.525957	1	0.387779	2.54731	1	9.31822e-06	0.835295	1	0.616869	0.670878	1	0.263307	1.00798	1	0.54962	1.27299	1	0.000288774	9.9288e-06	1	Enterobacter cloacae/Kosakonia cowanii	1e-05	1	7.79457	52.3815	1	2532.12	564.321	1.2527	1	2.60026	1.55633
Raoultella electrica/Pantoea agglomerans	266.425	1	1	1	1	1	1	1	1	4824.17	5979.01	4891.34	1	1	1	1	1	1	1	1	1	1	1	1	1	1	1	1	1	1	Enterobacter cloacae/ludwigii	1e-05	2.97108	241.218	206.401	1	1	551.062	1	651.268	1.53216	1
Raoultella ornithinolytica	1	1	1	1	1	1	1	1	1	1	1	1	1	1	1	1	1	1	1	1	1	1	1	1	4071.16	1	1	1	1	1	Enterobacter hormaechei	0.0002254	0.0443662	0.0443662	0.0443662	0.0443662	0.0443662	0.0443662	0.0443662	0.0443662	0.0443662	0.0443662
Romboutsia sedimentorum	1	0.491787	0.0167629	414.337	27.181	82.9514	1	0.301267	0.775603	405.679	0.00231936	0.0167629	1	0.630634	0.0167629	1	0.253115	0.0167629	1	0.00231936	0.0167629	1	0.244297	0.45813	3599.63	0.150406	0.0167629	2.7532	0.00231936	1.10176	Enterococcus casseliflavus	1e-05	1	2833.46	1907.3	10.8481	2999.93	887.908	1	309.348	557.369	1
Roseburia faecis	165.821	0.384399	0.00412406	0.00386204	0.000997044	0.00412406	0.00386204	1.34841	0.231628	0.578208	0.529277	0.00412406	0.247755	1.17699	0.00412406	8.09204	0.863607	0.00412406	0.00386204	0.45275	0.00412406	290.496	0.367162	0.00412406	4.31919	0.473051	0.00412406	0.00386204	0.000997044	0.00412406	Enterococcus casseliflavus/gallinarum	1e-05	1	1	780.95	7.60817	872.391	1	1	1	1	1
Roseburia faecis/intestinalis	8764.77	1	1	1	1	1	1	1	1	1	1	1	1	1	1	64530.1	1	1	4664.86	1	1	5620.3	1	1	791.629	1	1	1	1	1	Enterococcus faecalis	0.00011164	4.69375	0.089572	1.4871	0.089572	86.8367	0.089572	0.520237	0.089572	0.089572	1410.28
Roseburia hominis	343.438	1	1	1309.58	1	1	1	1	1	779.769	1	1	1	1	1	1	1	1	1	1	1	10569.9	1	26056.1	458.873	1	1	1	1	1	Enterococcus faecium/lactis	0.0002171	8.17332	89.2446	22.8992	0.0460613	42.171	0.0460613	18.5087	20.4089	34.6131	348.929
Roseburia intestinalis	1	1	1	1	1	2461.66	1	1	1	1	1	1	1	1	1	1006.46	1	1	982.016	1	2227.95	1	1	1	1	1	1	1	1	1	Enterococcus gallinarum	1e-05	1	1	209.182	1	508.409	1	1	1	249.184	1
Roseburia inulinivorans	1	1	1	1	1	671.742	1	1	1	3692.98	1	1	1	1	1	13331.1	1	1	283.417	1	817.934	963.189	1	1	401.247	1	1	1	1	1	Enterorhabdus caecimuris/mucosicola	1e-05	6.87055	262.966	93.6264	1	350.999	107.508	1	55.6098	223.77	1
Ruminiclostridium thermocellum	0.0401653	0.0164845	0.0245087	30.5417	0.0164845	0.0245087	5.69739	0.753167	0.0245087	422.189	0.0164845	0.0245087	0.656092	0.0164845	1.42349	11.9437	0.0164845	0.0245087	4.86796	0.0164845	8.04103	91.9374	0.740294	0.0245087	666.723	0.0164845	0.0245087	0.0401653	0.0164845	0.0245087	Erwinia toletana/Pantoea ananatis/Pantoea dispersa	1e-05	1	1	1.42316	2.54465	145.177	0.807404	4.24872	1	1.33007	1
Ruminococcus albus	437.103	15.2991	242.785	190.1	1	130.385	1	1	1	140.358	244.469	231.014	1	1	1	1	1	1	261.042	1	213.64	1	1	1	298.801	1	1	1	1	1	Erysipelatoclostridium ramosum	1e-05	419.917	543.555	1	1	241.553	21.4552	1	1	314.436	66.2564
Ruminococcus bicirculans	499.547	1	1	1732.02	246.47	1	1	91.379	1	1	69.8482	1	20.7898	1	1	4620.58	98.4281	1	1	1	1	1	1	1	1	76.0342	1	1	1	1	Escherichia coli	0.245973	0.00054651	0.00483041	0.0373283	0.0317892	0.233181	0.00021792	0.0561778	0.00504025	0.0016974	6.8347e-05
Ruminococcus bromii	2.60452	31.9283	1	12.9214	17.606	1	0.152438	1.65697	1	0.00308964	3.28152	1	0.247755	0.00494534	1	47.8455	1.55763	1	0.979353	0.641611	1	20.5891	1.05492	1	6.49528	2.25609	1	0.00308964	0.00494534	1	Ethanoligenens harbinense	1e-05	28.8164	951.822	45.3704	1	1	25.9829	106.531	1	378.415	1
Ruminococcus faecis	1	1.05923	0.00408478	1	0.00141295	1.1504	1	0.753167	1.48603	280.717	1.18431	0.00408478	1	1.69885	10.2017	1	0.361593	6.76872	1	0.664526	2.36868	1	1.26908	2.487	1	0.00141295	1.35792	1	0.944423	0.00408478	Ethanoligenens harbinense/Ruminiclostridium thermocellum	1e-05	1.09657	11.0957	31.3625	1	1	4.34922	3.74828	1	1	1
Ruminococcus flavefaciens	1	0.43234	0.331451	1	59.0092	136.358	1	0.537977	0.207667	1	0.00706477	47.047	20.7898	0.00706477	1.50326	1	1.94704	183.905	1	0.00706477	6.95127	1	0.00706477	0.213268	1	0.00706477	0.00295794	1	0.00706477	0.607867	Ethanoligenens harbinense/Ruminiclostridium thermocellum	1e-05	1.1089	11.2299	31.6022	1	1	4.33413	3.7127	1	1	1
Ruminococcus gauvreauii	0.00174632	0.809191	0.0877183	1.47544	0.0931354	0.570934	0.00174632	0.0108094	0.00499626	4.79326	0.0833994	0.211299	0.00174632	7.39324e-06	4.12009e-05	4.31412	0.0211034	0.142542	3.35384	0.0381283	0.561451	0.831237	0.0604692	0.188797	3.18671	0.105457	0.389145	0.00174632	7.39324e-06	0.00846693	Ethanoligenens harbinense/Ruminococcus flavefaciens	1e-05	59.9581	497.245	48.6412	1	511.097	14.8993	39.5635	1	136.301	1
Ruthenibacterium lactatiformans	174.911	248.558	3.40428	473.326	1027.92	2.43262	1	1	0.00478494	174.738	1	0.00478494	1	1	3.65882	76.888	771.985	0.00478494	146.242	272.564	2.29076	815.677	490.598	5.84117	83.6978	102.231	2.72583	1	1	0.00478494	Eubacterium ramulus	1e-05	69.5052	247.988	52.0125	1	20.7212	39.1126	1	1	61.7777	1
Salmonella enterica	1	24.169	6818.39	1	0.376197	346.201	1	0.0048011	1	1	0.0048011	1	1	0.0048011	623.188	1	0.0048011	2479.53	1	0.0048011	1	1	0.0048011	1	1	0.0048011	1	1	1.83638	1	Eubacterium ruminantium	1e-05	53.0937	1	1217.81	1	1	1	1	1	1	1
Sellimonas intestinalis	1	1	1488.55	1	1	80.829	1	1	1	1	1	1	1	1	685.828	1	1	107.419	1	1	1	1	1	144.85	1	1	1486.47	1	1	454.989	Eubacterium ventriosum	1e-05	64.992	3.82077	19.7837	1	1	1	20.1421	1	27.435	1
Sporobacter termitidis	349.823	1	1	1680.31	1733.65	1	1	1	1	1	1	1	1	1	1	1	1	1	1671.34	1	1	1	1	1	1590.26	1	1	1	1	1	Faecalibacterium prausnitzii	3.6966e-05	1037.84	32.1169	82.6315	12.9276	16.3559	263.842	49.1758	13.494	37.748	0.744702
Staphylococcus hominis	1	1	0.00309524	1	1	0.00309524	1	1	0.145996	1	1	0.00309524	1	1	0.00309524	1	1	0.00309524	1	1	0.392702	1	51.8575	0.332145	1	1	0.00309524	1	1	0.00309524	Faecalicatena contorta	1e-05	1	1	1	1	1	7.38321	1	1	1	1
Streptococcus anginosus	1	141.109	1.60201	1	1	2.38432	1	1	0.00100402	1	1	0.00100402	1	1	4.14713	1	1	4.36558	1	1	1.19	1	1	0.382643	1	1	1.06746	1	1	259.397	Faecalicatena contorta	1e-05	1	1	1	1	1	6.89936	1	1	1	1
Streptococcus gallolyticus	1	52680.1	1	1	757.668	1	1	1	1	1	1	1	1	1287.35	1	1	3766.52	1	1	1	1	1	460.313	1	1	152.068	1	1	319354	1	Faecalicatena contorta/fissicatena/orotica	1e-05	1.70971	14.0179	1	1	1	3.33543	14.0116	1	1	1
Streptococcus parasanguinis	1	1	1	1	1	62.5847	1	1	228.003	1	1	1	1	1	1	1	1	1	1	1	1	1	1	132.183	1	1	1	1	1	1	Faecalicatena contorta/fissicatena/orotica	1e-05	1.57277	12.8661	1	1	1	3.15502	13.0575	1	1	1
Streptococcus parasanguinis	1	1	1	1	1	58.0246	1	1	210.619	1	1	1	1	1	1	1	1	1	1	1	1	1	1	129.621	1	1	1	1	1	1	Faecalicatena orotica	1e-05	46.7461	8.13327	124.221	1	1	14.6451	315.083	1.74381	11.1486	1
Streptococcus thermophilus	1.00322	1	1	0.0114069	1	1	0.0114069	1	1	0.0114069	1	1	0.334011	1	1	0.0114069	1	1	0.599133	1	1	0.0114069	1	1	0.0114069	1	1	0.155592	1	1	Faecalicatena orotica/[Clostridium] clostridioforme	1e-05	1	7.82046	1	1	1	1	1	1	243.911	1
Sutterella stercoricanis	1	2679.54	95.7883	1	242.558	174.714	1	1	64.2106	1	1	65.2821	1	1	260.086	1	1	46.3542	1	1	77.7747	1	1	53.0567	1	1	40.1318	1	1	0.997819	Faecalicoccus pleomorphus	4.6458e-05	0.952295	0.855025	0.453588	0.21525	2.47061	1.42499	0.21525	0.21525	1.36899	4.08297
Sutterella wadsworthensis	1	34.2089	298.812	1	19.6762	1	1	22.326	1	1	18.4061	1	1	52.1882	1	1	7.1067	1	1	28.2194	1	1	25.9804	1	1	33.143	1	1	0.00123633	1	Finegoldia magna	1e-05	1	1	1	1	1	1	1	216.299	1	1
Turicibacter sanguinis	1	1	1	1	1	1	1	152.411	20.7276	1	1	1	1	1	1	1	1	1	1	1	1	1	1	41.3908	1	60.8273	1	1	1	1	Flavonifractor plautii	0.012502	0.43601	1.80045	1.20807	0.00079987	1.44885	5.3325	0.971546	0.205291	1.17978	0.00535647
Turicibacter sanguinis	1	1	1	1	1	1	1	152.298	19.1472	1	1	1	1	1	1	1	1	1	1	1	1	1	1	40.5884	1	59.7873	1	1	1	1	Flavonifractor plautii/Intestinimonas gabonensis/Intestinimonas massiliensis/Pseudoflavonifractor capillosus	0.00047638	0.645312	1.78167	3.74222	0.0209915	2.29057	3.36438	5.67387	0.0209915	2.27549	0.0209915
																															Flavonifractor plautii/Intestinimonas massiliensis/Pseudoflavonifractor capillosus	0.0201655	0.00547199	0.0741466	0.0651121	0.0004959	0.0004959	0.0117352	0.526001	0.0208852	0.268589	0.0004959
																															Flavonifractor plautii/Pseudoflavonifractor capillosus	1e-05	3533.41	805.37	524.371	1	1	244.85	1895.92	1	1	1
																															Flintibacter butyricus	1e-05	1780.93	2891.06	6120.83	1	1	209.021	1	1	1	1
																															Fournierella massiliensis	1e-05	3.17776	1	1	1	427.814	4.71965	1	1	1	1
																															Franconibacter pulveris	1e-05	1	1	147.769	25123.8	9829.44	21.1904	15174.5	1	19.9975	1
																															Fusicatenibacter saccharivorans	1e-05	121.924	28.1535	36.7208	1	44.3924	17.9815	1	2.80605	1	1
																															Fusicatenibacter saccharivorans/[Clostridium] clostridioforme	1e-05	5.82549	8.29969	17.5339	1	1	224.498	1	1	1	1
																															Gemmiger formicilis	1e-05	160.292	81.5503	143.667	37.2818	62.1399	245.286	10.7737	31.8514	84.1617	1
																															Gemmiger formicilis/Subdoligranulum variabile	1e-05	1	1	1	1	17.1594	6.73738	1	1	1	1
																															Gordonibacter pamelaeae	2.0747e-05	0.482002	3.37979	0.482002	0.482002	4.94241	0.482002	5.06809	0.831136	1.85633	0.482002
																															Hespellia porcina	1e-05	2.46173	3.68412	17.0341	1	1	2.44253	50.1264	1	1	1
																															Holdemania filiformis	1e-05	4.66097	19.3741	12.1111	1	1	12.4175	18.022	1	5.76037	1
																															Hungatella hathewayi	1e-05	102.36	1181.67	158.026	3002.65	1	159.386	2566.43	1	7818.35	1
																															Hungatella hathewayi/[Clostridium] indolis/[Clostridium] saccharolyticum	1e-05	2.71629	1	26.0858	1	1	302.65	1	1	1	1
																															Hydrogenoanaerobacterium saccharovorans/Ruminococcus champanellensis	1e-05	230.602	176.061	53.8134	1	1	10.4116	86.382	1	72.0285	1
																															Intestinimonas butyriciproducens	0.0159881	0.122071	0.372433	0.175953	0.12251	0.457036	2.41833	0.524185	0.00062546	0.326824	0.0032976
																															Intestinimonas butyriciproducens/gabonensis/massiliensis/timonensis	1e-05	17.0118	139.2	55.5088	1	15.3685	127.343	86.1623	1	593.719	1
																															Intestinimonas butyriciproducens/massiliensis/timonensis	0.00076644	1.65336	14.6297	0.0130473	62.1258	0.0130473	6.4748	9.73605	0.0130473	93.2701	0.0130473
																															Intestinimonas butyriciproducens/timonensis	1e-05	1206.89	1	1340.72	1	1	12.369	33.6799	1	24.6299	1
																															Intestinimonas gabonensis	1e-05	1	254.621	1	1	333.202	97.8086	192.249	1	120.643	1
																															Intestinimonas gabonensis/massiliensis	0.00656966	0.457784	6.22396	0.357756	0.00152215	0.00152215	0.477164	0.273463	0.00152215	0.979156	0.00152215
																															Intestinimonas massiliensis	1e-05	56.8066	569.67	1095.66	1	1	43.6521	14.4743	1	1	1
																															Klebsiella aerogenes	1e-05	1	47.2786	62.9974	1	37.6713	55.5844	1	2312.84	36.1586	1
																															Klebsiella aerogenes/Kluyvera cryocrescens	1e-05	1	131.755	138.109	1	1	101.653	1	1	1	1
																															Klebsiella oxytoca	1e-05	1	249.084	384.839	49.5345	385.891	1	1	1	1407.02	1
																															Klebsiella oxytoca/pneumoniae	1e-05	1	1	1	1	1	1	1	1	1091.56	1
																															Klebsiella pneumoniae	1e-05	8603.68	211.007	4945.76	1309.35	1	4.97141	297.207	3681.12	3389.99	1.74111
																															Klebsiella pneumoniae/variicola	1e-05	1624.81	235.204	372.759	123.519	1	4.18128	29.9809	2157.62	1001.18	1
																															Klebsiella variicola	1e-05	2538.85	628.042	2022.6	517.99	1	9.93659	130.123	3073.12	3490.53	2.00706
																															Kluyvera ascorbata	1e-05	1	20.8595	39.2983	5.27577	1	1	1	1	1	1
																															Kluyvera georgiana	0.00042062	0.0237742	0.0237742	0.0237742	0.0237742	0.0237742	0.0237742	0.0237742	0.0237742	0.0237742	0.0237742
																															Kosakonia cowanii	1e-05	1	1	43.6849	1	1030.62	3.30106	1	1	2.07912	1
																															Lachnoclostridium phytofermentans	1e-05	5.24582	18.8605	4.78825	1	1	1	1	1	1	1
																															Lachnospira pectinoschiza	1e-05	200.4	221.328	119.773	1	1	479.187	235.637	234.517	107.87	1
																															Lactobacillus ruminis	1e-05	1	1	2.66418	1	1	1	1	1	1	2.50039
																															Lactonifactor longoviformis	1e-05	1.35972	3.08816	10.4461	1	1	7.98866	1	1	21.9772	1
																															Lactonifactor longoviformis	1e-05	1.32532	2.96676	10.0055	1	1	7.78985	1	1	21.6469	1
																															Lelliottia amnigena	1e-05	1	64.3965	151.436	0.886147	337.803	1	1.27696	1	1	1
																															Marvinbryantia formatexigens	1e-05	1	11.4397	1	1	85.0322	1	62.6904	1	1	1
																															Massiliomicrobiota timonensis	1e-05	8.98668	1	1	1	1	8.63332	1	1	35.9698	1
																															Megamonas funiformis	1e-05	7.96359	1	14.5388	4.75272	158.106	1.71613	5.28556	27.6742	1	1
																															Metakosakonia massiliensis	1e-05	1	1	287.674	1	1	1	225.423	1	88.2886	1
																															Mogibacterium diversum	0.00040202	1.70886	0.0819636	1.49295	0.0248745	0.0248745	0.092066	0.0248745	28.0763	7.69814	0.0248745
																															Mogibacterium diversum/timidum	0.0055902	0.00178885	0.129285	0.214851	0.00178885	0.00178885	0.00178885	0.00178885	0.014194	0.0470484	0.00178885
																															Murimonas intestini	1e-05	1	1	1	1	1	1	1	12.4923	1	1
																															Novosphingobium lindaniclasticum/panipatense	1e-05	1	1	1	1	629.139	1	1	1	1	1
																															Novosphingobium pentaromativorans/resinovorum	1e-05	1	1	1	1	1	1	1	1	412.187	1
																															Odoribacter laneus	1e-05	4.37834	1	52.3964	1	116.756	16.8364	1	1	356.091	220.103
																															Odoribacter splanchnicus	1e-05	1	1	8.55131	2.54366	1	1.45438	1	1	11.2145	26.1544
																															Oscillibacter ruminantium	0.0180611	0.812182	1.58273	2.0191	0.00525221	0.00055368	2.00722	3.5379	0.0246624	0.00055368	0.00201724
																															Oscillibacter ruminantium/valericigenes	1e-05	1170.02	21.4193	214.911	91.2534	1	87.5642	14692.9	1	1	1
																															Oscillibacter valericigenes	0.0547572	0.0260638	0.655698	0.565457	0.00018262	0.00018262	0.154052	0.113088	0.00039084	0.00018262	0.00018262
																															Oscillibacter valericigenes/Oscillospira guilliermondii	0.0618413	0.78218	0.336555	0.122767	0.0001617	0.0001617	0.340289	0.453986	0.0001617	0.36793	0.00034082
																															Oscillibacter valericigenes/Oscillospira guilliermondii/Flavonifractor plautii	1e-05	55.9347	1	1	1	1	5.1036	1	1	1	1
																															Oscillospira guilliermondii	0.0352729	0.374564	0.704359	0.139256	0.00365986	0.0002835	0.230585	0.885136	0.0002835	0.0002835	0.00068487
																															Oscillospira guilliermondii/Intestinimonas butyriciproducens	1e-05	1	1	1	2.2899	1	1	1	1	1	1
																															Oxalobacter formigenes	0.00250197	0.00399684	0.00399684	0.00399684	1.02275	0.00399684	0.00399684	0.461173	0.00399684	0.00399684	0.00399684
																															Paludicola psychrotolerans	1e-05	10.4839	29.6816	1	1	1	21.5927	4.97354	1.70656	14.8723	1
																															Pantoea agglomerans	1e-05	255.578	8.34331	22.5608	1	1	1	1	1	1	1
																															Pantoea agglomerans/dispersa	1e-05	1	32.0674	1	1	84.6236	87.0635	55.2279	64.0972	1	1
																															Pantoea ananatis	1e-05	1	1	1	1	7.47893	0.911124	1	1	1	1
																															Pantoea ananatis	1e-05	1	1	1	1	7.57878	0.909536	1	1	1	1
																															Pantoea dispersa	1e-05	2.14343	41.414	18.0828	1	224.778	20.6242	26.6835	25.5389	1	1
																															Pantoea dispersa/stewartii	1e-05	1	1	3.25927	1	68.9363	0.73457	1	1	1	1
																															Pantoea dispersa/stewartii	1e-05	1	1	3.21312	1	68.6512	0.724292	1	1	1	1
																															Parabacteroides distasonis	1e-05	956.553	3640.61	1	192.241	748.67	2360.67	1	482.102	1277.21	2327.09
																															Parabacteroides goldsteinii	1e-05	76.7675	122.988	147.427	365.238	20.6802	236.902	127.466	34.5754	172.929	3177.18
																															Parabacteroides johnsonii	1e-05	507.711	246.143	415.567	365.904	215.549	152.823	140.589	155.78	358.188	130.411
																															Parabacteroides merdae	1e-05	195.173	249.719	155.772	58.2062	123.27	128.776	213.062	14.5005	110.659	1864.51
																															Paraclostridium bifermentans	1e-05	1	766.669	1	1	1	1	1	1	1	1
																															Parasutterella excrementihominis	0.0003743	24.8207	39.1985	20.6522	0.83987	19.0088	1.1389	21.3077	22.3078	46.6853	211.331
																															Peptoniphilus asaccharolyticus	1e-05	1	1	37.9457	1	1	1.09477	1	4.53815	1	1
																															Phascolarctobacterium faecium	0.00525653	6.57778	2.1275	4.42634	11.0041	0.556478	6.24892	1.77965	3.56729	4.53888	14.1056
																															Phascolarctobacterium succinatutens	3.2294e-05	35.7513	14.7751	203.213	46.027	3.98329	103.674	2.23194	33.8508	13.4204	70.532
																															Porphyromonas gingivalis	0.00017247	2.53275	0.0640533	0.0579806	0.0579806	1.1497	4.11594	0.0579806	1.67851	0.0579806	0.0579806
																															Prevotella fusca/histicola/melaninogenica/veroralis	1e-05	1	1.53199	57.2958	1	27.6672	159.659	24.5331	2.86412	11.4266	0.994718
																															Pseudescherichia vulneris	1e-05	1	1	1	1	3785.98	1	592.511	1	1	1
																															Pseudoflavonifractor capillosus	1e-05	142.141	3.47235	216.702	1	1	2.65742	1	1	25.9301	1
																															Pseudomonas lutea	1e-05	1	1	1	1	3525.94	1	1	1	1	1
																															Pseudomonas monteilii/putida	1e-05	30.563	1	1	1	1	38.3325	1	1	129.594	1
																															Pseudomonas putida	1e-05	1	1	8.25991	1	1	1	1	1258.44	1	1
																															Pseudomonas rhizosphaerae	1e-05	1	1	1	1	1622.66	1	1	1	1	1
																															Pseudoramibacter alactolyticus/Gracilibacter thermotolerans/Desulfotomaculum nigrificans	1e-05	1	1	7.85562	1	1	1	1	1	1	1
																															Raoultella electrica/Pantoea agglomerans	1e-05	1	1	372.426	2.51983	1	1	1.2272	1	141.361	1
																															Raoultella ornithinolytica	1e-05	1	1	2.83806	1.0215	1	1	1	1	1	1
																															Romboutsia sedimentorum	0.0526503	0.00018993	0.00018993	0.00070048	0.00018993	0.00018993	0.00018993	0.00131972	0.00018993	0.00050259	0.00018993
																															Roseburia faecis	2.9067e-05	1417.88	0.344038	212.013	37.8256	6.72998	192.762	6.44965	2057.16	0.344038	0.344038
																															Roseburia faecis/hominis/intestinalis	1e-05	1	1	1	1	1	52.7117	451.581	159.166	29.8599	1
																															Roseburia faecis/intestinalis	1e-05	20.706	13.5073	184.134	1	1	237.038	1	1	1	1
																															Roseburia hominis	1e-05	17.8047	8.40589	37.483	1	233.936	702.703	1	165.779	1	3.22778
																															Roseburia inulinivorans	1e-05	6.35148	39.6377	1	1	1	11.2551	1	1	1	1
																															Ruminiclostridium thermocellum	1e-05	398.315	209.849	228.122	4.13135	19.7862	137.395	126.103	37.6755	208.255	1
																															Ruminococcus albus	1e-05	217.075	734.947	80.6964	6.46514	1	103.018	2620.69	1	133.639	1
																															Ruminococcus bicirculans	1e-05	1	1	4.52836	1	1	1	1	1	1	1
																															Ruminococcus bromii	1.8317e-05	467.199	19.0158	154.235	17.9485	0.545936	2428.82	0.545936	1412.72	22.4381	3.79199
																															Ruminococcus callidus	1e-05	131.734	1	448.155	1	1	1	1	1	1	1
																															Ruminococcus faecis	1e-05	9.93985	9.86612	65.5142	1	1	1	1	31.7787	1	1
																															Ruminococcus gauvreauii	0.0167861	0.025568	0.0184915	0.00059573	0.00059573	0.00059573	0.0324137	0.0156813	0.00421498	0.135676	0.00059573
																															Ruthenibacterium lactatiformans	1.6907e-05	48.6588	117.698	7.96578	0.591484	129.035	28.8684	274.759	2.64773	173.291	0.591484
																															Salmonella enterica	3.0862e-05	0.324021	0.324021	0.324021	0.324021	0.324021	0.324021	0.324021	0.324021	0.324021	0.324021
																															Senegalimassilia anaerobia	1e-05	270.142	25.7766	634.134	1	1	348.225	143.083	148.222	388.732	1
																															Shigella flexneri	0.00046645	0.0214386	0.0214386	0.0214386	0.0214386	0.0214386	0.0214386	0.0214386	0.0214386	0.0214386	0.0214386
																															Siccibacter colletis	1e-05	1	1	5.71498	1	1	1	1	1	1	1
																															Slackia isoflavoniconvertens	1e-05	15.6651	107.235	445.344	1	39.0723	14.0604	4.13869	2.16985	167.444	1
																															Slackia piriformis	1e-05	1	1	5.70862	1	1	1	1	1	1	1
																															Sporobacter termitidis	1e-05	12.2776	82.002	52.3884	1	1	28.7418	511.561	1	55.7591	1
																															Sporobacter termitidis/Flintibacter butyricus	1e-05	79.9405	69.6585	1	1	1	60.7406	123.158	1	1	1
																															Stenotrophomonas maltophilia	1e-05	1	2.39848	1	1	1	1	1	259.335	1	1
																															Sutterella stercoricanis	3.0728e-05	365.097	349.186	433.387	26.5441	225.938	301.449	55.4506	32.9229	78.2517	0.704847
																															Sutterella wadsworthensis	0.0109207	0.889348	1.13965	0.445985	1.29527	0.876675	0.0858689	0.593271	0.276047	0.775188	0.00091569
																															Ureibacillus thermosphaericus	1e-05	3.38838	179.68	143.733	1	1	353.017	77.6372	1	124.017	1
																															Veillonella dispar	1e-05	1	1	1	1	1	1	1	1	1	1076.72
																															Veillonella dispar/parvula	1e-05	1	1	1	1	1	1	1	1	1	2567.07
																															Veillonella parvula	1e-05	1	1	1	1	1	1	1	1	1	238.762
																															Victivallis vadensis	1e-05	484.284	675.058	301.549	198.386	46.5925	1	224.045	74.4531	593.683	1559.67
																															Yokenella regensburgei	1e-05	760.09	41.2638	187.496	1	2696.94	1	1	1	1	1
																																	148	183	187	71	105	191	137	77	164	49
																																	69	64	53	44	34	71	50	50	46	38
																																	29	26	31	48	40	31	30	47	31	49

## Sheet: Table S5
taxa	PD>HC	PD<HC	1-control	1-Ashwagandha	1-Bacopa	1-Bhringaraj	1-Boswellia	1-Gotu Kola	1-Guduchi	1-Jatamansi	1-Kapikacchu	1-Shankhapushpi	1-Shatavari	2-control	2-Ashwagandha	2-Bacopa	2-Boswellia	2-Bhringaraj	2-Gotu Kola	2-Guduchi	2-Jatamansi	2-Kappikachu	2-Shankhapushpi	2-Shatavari	3-control	3-Ashwagandha	3-Bacopa	3-Boswellia	3-Bhringaraj	3-Gotu Kola	3-Guduchi	3-Jatamansi	3-Kappikachu	3-Shankhapushpi	3-Shatavari	CDM	Ashwagandha	Bacopa	Boswellia	Bhrigaraj	Gotu Kola	Guduchi	Jatamansi	Kapikachu	Shankhpushpi	Shatavari
Akkermansia	13	0	1e-06	166.516	1	1	1	209.878	1	1	522.661	1	1	0.00051227	0.179194	0.178199	1.70454	0.272702	3.79329	0.00195211	0.00195211	1.1835	0.00195211	0.00195211	0.00032642	0.00306358	0.00306358	0.860333	0.00306358	1.4828	0.00306358	0.623336	0.818091	0.00306358	0.00306358	0.00106151	0.000942056	0.0238441	0.000942056	0.000942056	0.000942056	0.000942056	0.000942056	0.000942056	0.000942056	0.0316271
Alistipes	5	0	0.00201996	0.379124	2.19	0.378749	0.00049506	0.108193	0.993529	1.672	0.509999	1.94375	0.0192982	0.00022892	0.819644	0.00436838	0.00436838	7.77202	0.00436838	0.00436838	0.133669	0.231342	0.00436838	0.00436838	0.00075234	0.00132919	8.01547	0.0640259	5.04018	0.582649	2.61221	1.73444	0.00132919	1.62982	0.00132919	0.0119797	1.28032	0.651206	0.117306	1.04141	0.994374	1.34303	0.389733	0.194443	4.49266	6.5815
Anaerotruncus	2	0	0.00025106	0.00398305	1.50823	1.73998	4.8992	0.00398305	5.00207	3.24531	0.00398305	1.42874	0.00398305	1e-06	1	1	1	1	1	1	1	1	1	1	1e-06	1	204.525	207.383	1	1	1	341.96	1	1	1	0.000411234	0.0372773	0.63988	1.22041	0.350908	0.00243171	0.329602	10.7292	0.00243171	0.00243171	0.00243171
Anaerotruncus/Candidatus Soleaferrea/Hydrogenoanaerobacterium/Ruminiclostridium	2	0	1e-06	80.0983	2257.85	2000.48	1	1	1	1817.75	1	1031.21	1	1e-06	307.455	1440.27	1	1	1	1	1	1	1	1	1e-06	4296.12	4219.14	1	414.862	993.37	21351.4	19431	30.8284	1	15508.8	0.000137728	12.4127	69.2813	10.5329	24.2232	0.00726067	9.02754	20.1918	0.00726067	0.00726067	0.00726067
Bacteroides	1	2	0.013025	21.5182	24.1249	23.9299	35.5057	11.8829	33.2624	20.8197	21.3469	32.5497	3.44021	0.0533742	4.46992	5.33109	7.17807	3.78734	3.44344	3.57238	1.5942	4.74497	4.21391	2.98955	0.048466	6.23241	6.47592	6.76957	5.06831	3.68791	5.4901	3.8195	5.98799	4.50467	1.81189	0.0694841	2.4987	2.11607	5.42074	2.52423	3.06543	2.37347	1.87519	3.22266	3.68114	3.01336
Bifidobacterium	10	0	1e-06	167629	87.5531	1	1	164.233	8604.48	1159.33	153940	409.165	1	0.00025145	0.00397688	0.00397688	0.00397688	0.454133	0.00397688	0.649014	0.819314	0.897065	1.12804	0.00397688	1e-06	1	1	1	1	1	1	1	1	1	1	1.34283e-05	5213.67	78.7583	27.6461	1100.67	0.0744698	2438.38	241.961	2337.92	91.513	818.524
Bilophila	4	0	1e-06	1	1261.03	302.597	1	203.908	1	306.126	1	1035.29	1	0.00084506	2.76968	2.85372	0.833863	10.2393	22.8122	0.00118335	2.83569	2.76619	9.56152	0.00118335	1e-06	1	1	1	1	1	1	1	1	1	1	1e-06	1	166.793	6787.71	1068.58	3629.02	1	4276.43	1	579.967	315.149
Blautia	0	7	0.171037	0.166732	0.147964	0.194958	0.0123464	0.004969	0.47602	0.307573	0.422044	0.235279	0.00076649	0.0009559	4.87713	2.82321	0.602534	1.48798	0.00104613	5.06231	5.65111	1.40086	1.60819	0.406829	0.0472853	0.779492	0.640147	2.29116	0.330618	0.148403	0.979655	0.82622	0.185975	0.998298	0.0317655	0.0326827	0.308597	0.0400571	0.00971732	0.60982	0.089953	0.160358	0.379534	0.11597	0.34588	3.05972e-05
Butyrivibrio/Fusicatenibacter/Pseudobutyrivibrio	2	1	1e-06	364.456	246.563	1	1	1	186.91	1	1	1	1	1e-06	1	1	1	1	1	1	1	1	59.1706	1	1e-06	1	1	1	1	1	1	1	1	1	1	1e-06	1775.77	17288.3	1	4634.32	1	9109.66	325.774	17.2719	1592.75	22.7955
Butyrivibrio/Fusicatenibacter/Pseudobutyrivibrio	2	1	1e-06	321.223	223.106	1	1	1	171.335	1	1	1	1	1e-06	1	1	1	1	1	1	1	1	53.637	1	1e-06	1	1	1	1	1	1	1	1	1	1	1e-06	112.115	14.381	1	81.967	1	122.236	1	1	1	1
Catabacter	2	0	1e-06	1	387.394	340.51	1	1	1	1	1	177.081	1	1e-06	1	1	1	1	1	1	1	1	1	1	1e-06	1060.2	291.515	1	1	1	215.126	93.2923	1	973.478	59.8262	1.30792e-05	12.8009	34.3595	2.659	26.7676	166.511	6.94492	30.3871	13.3285	169.138	0.0764571
Christensenella	3	0	1e-06	1	1	1	1	1271.15	1	1	1	1	1	1e-06	1	1	1	1	1	1	1	1	425.791	1	1e-06	1	135.6	1	1	12313.2	358.283	274.679	112.156	1251.52	1	3.57902e-05	1.1893	8.28346	0.0279406	0.0279406	5.8161	0.777062	4.66425	0.0279406	6.04078	0.0279406
Coprococcus	1	2	0.0005696	23.0579	2.68197	4.02103	0.687202	39.708	23.8133	12.5625	1.92273	12.5545	0.00175561	1e-06	2472.7	1	157.356	1	1	1	1	256.857	1	1	1e-06	18248.5	19549.1	32.9718	1380.97	1	22169.6	1419.01	34938.5	2222.48	1	1e-06	5103.91	1051.72	1	1626.47	1	7384.48	1	137.71	1	1
Coprococcus/Frisingicoccus	1	2	1e-06	224.04	127.315	1	1	1	1	159.497	1	40.5734	1	1e-06	1	1	1	1	1	1	1	1	1	1	1e-06	1	1	1	1	1	1	1	1	1	1	0.00233761	1.76806	0.522129	0.000427788	0.580093	1.20354	0.429285	0.402419	0.27544	0.142778	0.000427788
Desulfovibrio	3	0	1e-06	1	1	1	1	1	1	1	1	1	1	1e-06	81.5955	1	1	1	1	1	108.117	172.15	101.379	1	1e-06	447.659	78.1332	1568.11	1	3850.32	1	1	402.056	1787.05	11391.2	0.00182972	0.983117	1.44135	1.67277	5.48715	1.39116	0.616268	4.06055	4.72107	1.94536	3.40108
Dorea	0	2	0.0487286	0.162664	1.3711	0.676466	0.00336261	0.00134943	0.774283	1.02002	0.28285	0.0386277	0.00107561	0.00214895	12.053	7.60388	0.00046534	9.93091	0.0688192	14.062	6.12649	3.68219	2.90367	0.0734551	0.00183254	18.3818	11.72	0.0488367	9.71751	35.5772	12.8598	10.429	8.43348	1.51993	0.00054569	0.0506261	0.493095	0.109238	0.0150217	0.30273	1.97526e-05	0.375448	0.0239148	0.00880783	0.0118895	0.000650161
Enterobacter	2	0	1e-06	1270.11	123776	33909.8	1	1	1	47.8999	169696	21.7814	1	1e-06	15.7927	1	1	62083.3	1	1	1	1	1	1	1e-06	9.6391	1	1	53716.5	1	1	7.8761	1	1	1	0.000220397	46.843	197.672	165.836	105.718	49.2775	428.751	92.3233	988.998	121.585	56.0455
Enterococcus	3	0	0.0019166	1.55308	9.01929	35.725	3.25003	0.335384	3.29996	1.95545	8.2614	0.743136	0.327173	1e-06	3413.29	1	85.0532	38416.5	1	196.856	1	1	1	40463.5	0.00018652	6.70651	0.447378	5.14635	184.689	0.00536127	0.00536127	0.00536127	0.601297	0.00536127	215.993	0.000320411	7.17349	148.902	0.537008	106.432	195.491	27.7116	12.6911	23.4624	48.5708	727.817
Escherichia	3	0	0.285672	0.0377385	0.0124706	0.00164865	1.05715	1.22302	0.0020303	0.06501	0.00949418	0.0233074	0.00070313	0.264786	0.225224	0.450003	0.622794	0.0055614	0.572509	0.94535	0.932745	0.277151	0.686025	0.00989588	0.303658	0.251022	0.112006	0.435362	0.00052019	0.430715	0.476579	0.364233	0.329152	0.485169	0.0125004	0.245973	0.00053296	0.00483041	0.0317892	0.0373039	0.233181	0.00019353	0.0561778	0.00501992	0.00168723	3.78558e-05
Faecalibacterium	0	8	1e-06	12009.9	2112.22	1289.22	32.8924	49.4995	7464.61	6140.71	1651.98	626.059	12.9126	0.0003505	0.392847	0.00285308	0.00285308	0.00285308	0.00285308	0.00285308	0.00285308	0.288288	0.318166	0.00285308	0.00116577	0.555365	4.59607	0.299291	0.303852	0.498222	0.153668	0.986117	0.187834	0.246023	0.117521	2.86322e-05	1339.9	41.348	16.6028	106.681	21.1162	340.633	63.4184	17.1886	48.7345	0.786817
Fusicatenibacter	0	3	1e-06	2580.68	1	1	1	1	1	1	1880.42	1	1	1e-06	1	1	1	1	1	1	1	87.0001	1	1	1e-06	1	1	1	1	1	1	1	1	1	1	1e-06	1219.24	281.535	1	363.208	438.924	177.815	1	19.7271	1	1
Gemmiger	0	2	1e-06	1	1	1	1	1	1	1	1	1	1	1e-06	342.838	1	392.478	273.915	1	1	236.222	251.589	272.615	1	1e-06	1	1	1	1	1	1	1	1	1	1	1e-06	1602.92	815.503	372.818	1436.67	616.399	2452.86	101.737	315.181	841.617	1
Holdemania	2	0	0.00018382	0.00544003	4.2918	2.65296	0.00544003	0.00544003	0.756615	2.99567	0.496154	1.79013	0.00544003	1e-06	1	1	1	1	1	1	1	1	1	1	0.00012658	0.00790037	2.25479	0.00790037	1.18899	0.597866	2.15136	1.62317	0.00790037	1.34195	0.00790037	1e-06	1	1	20.9196	6.32872	1453.7	2.12178	35.883	1	6.10775	1
Lachnospira	1	2	1e-06	37097.3	8745.05	22708.2	1	1	1873.83	4926.37	15900.9	7095.94	9.5296	1e-06	1	1	1	1	1	1	1	1	1	1	1e-06	1	1	1	1	1	1	1	1	1	1	1e-06	2004	2213.28	1	1197.73	1	4791.87	2356.37	2340.17	1078.7	1
Lactobacillus	9	2	1e-06	1	1	1	1	1	1	1	1	1	1	1e-06	1	1	1	1	1	1	1	187.119	1	1	0.00055957	0.00178709	0.00178709	0.00178709	0.00178709	0.00178709	0.280124	0.00178709	0.248154	0.00178709	0.00178709	1e-06	1	1	1	18.6418	1	1	1	1	1	20.0039
Parabacteroides	3	1	0.00027031	14.3883	41.258	23.8029	29.8559	523.034	36.4114	41.1116	2.92992	14.7085	2992.16	0.00077418	37.0054	16.848	55.4871	33.3823	8.37708	17.9012	8.61866	32.961	36.3892	315.471	0.00024648	5.84518	8.22208	66.7487	9.96179	60.5272	7.73533	13.5146	13.4932	9.61123	1012.23	1e-06	17362.1	42594.6	9810.89	7185.65	11081.7	28791.7	4805.17	6864.58	19189.9	74991.8
Roseburia	1	9	0.00025893	200.997	5.05764	17.8522	0.00386204	0.247755	312.682	22.9031	356.743	10.6983	0.00386204	0.00100296	0.384399	0.00099704	1.34841	0.529277	1.17699	0.863607	0.45275	0.367162	0.473051	0.00099704	0.00024248	0.00412406	12.9223	0.231628	0.00412406	0.00412406	0.00412406	12.5614	107.457	0.00412406	0.00412406	2.07333e-05	2008.92	29.2047	53.0289	403.442	122.025	753.668	226.558	3040.16	14.1608	1.19507
Ruminococcus	1	2	0.000896297	1.98554	7.75323	3.53216	0.0550472	0.135858	25.189	2.78763	7.96602	4.71484	0.0011157	0.13631	0.856374	0.181619	0.0183236	0.096079	0.00882062	0.0278726	0.0422363	0.0681568	0.108548	0.00490355	0.0248542	0.099938	2.42889	0.0223411	0.855584	0.120933	2.70739	0.674764	0.211767	0.393394	0.0165367	0.0167878	0.748229	0.482306	0.0228391	0.52372	5.95671e-05	2.74374	1.57639	1.56347	0.239303	0.00383961

## Sheet: Table S3
Supplementary Table S3. Phylum level changes in herb-supplemented cultures.
	Ashwaga_S89	2-Ashwa_S1	3-Ashwa_S12	Bacopa_S87	2-Bacopa_S2	3-Bacopa_S13	Bhringraj_S91	2-Bringharaj_S4	3-Bringharaj_S15	Boswellia_S95	2-Boswellia_S5	3-Boswellia_S16	Gotu_kola_S93	2-Gotu-Kola_S3	3-Gotu-Kola_S14	Guducci_S94	2-Guduchi_S6	3-Guduchi_S17	Jatamansi_S86	2-Jatamansi_S7	3-Jatamansi_S18	Kapikacchu_S92	2-Kappikachu_S8	3-Kappikachu_S19	Shankapushpi_S88	2-shankhapushpi_S9	3-shankhapushpi_S20	Shatavari_S90	2-shatavari_S10	3-shatavari_S21
Firmicutes	-0.132246	-0.160754	-0.0776045	-0.0684602	-0.0276497	-0.0275285	-0.0228359	-0.0211635	0.017687	-0.358905	-0.355823	-0.124406	-0.240481	-0.49653	-0.302748	0.0287745	-0.114552	-0.0978592	-0.0565522	-0.107665	0.0267092	-0.164004	-0.176467	-0.0476141	-0.115597	-0.17059	-0.0131793	-0.358455	0.0738371	0.0934043
Bacteroidetes	0.269679	0.213038	0.254036	0.319557	0.246057	0.272454	0.305616	0.177236	0.202423	0.45518	0.371728	0.29513	0.281031	0.135899	0.144631	0.429945	0.150816	0.22049	0.270679	0.0375184	0.140287	0.265624	0.224452	0.244075	0.433089	0.201141	0.172454	0.838288	0.349418	0.287841
Proteobacteria	-0.155323	-0.0112198	-0.0840002	-0.0985023	-0.117231	-0.183047	-0.138913	-0.0596859	-0.129262	0.0224092	0.00784458	-0.0974378	0.0820853	0.188315	0.135802	-0.283844	-0.00858487	-0.0855389	-0.102846	0.0642489	-0.125441	-0.0916941	-0.00623941	-0.107859	-0.18977	-0.036944	-0.12832	-0.285615	-0.262801	-0.299676
Actinobacteria	0.0179228	-0.04222	-0.0925527	-0.153656	-0.102322	-0.0616304	-0.144219	-0.103822	-0.0905221	-0.118486	-0.0239701	-0.0748084	-0.12285	0.152452	0.0183077	-0.174677	-0.0263213	-0.0367658	-0.111388	-0.0652446	-0.0414324	-0.0102502	-0.0435045	-0.0889928	-0.128729	-0.00043144	-0.0324154	-0.194019	-0.159097	-0.0926342
Verrucomicrobiales	0.000166516	-0.000420472	-0.000326415	0	-0.000420982	-0.000326415	0	-0.000372571	-0.000326415	0	0.00036091	-4.55895e-05	0.000209878	0.00143091	0.000157594	0	-0.000512267	-0.000326415	0	-0.000512267	-0.000122949	0.000522661	9.39993e-05	-5.93779e-05	0	-0.000512267	-0.000326415	0	-0.000512267	-0.000326415
Desulfovibrionales	0	0.00157708	0.000447659	0.00126103	0.00156651	7.81332e-05	0.000302597	0.00780778	0	0	-0.000140395	0.00156811	0.000203908	0.0184326	0.00385032	0	-0.000845059	0	0.000306126	0.00165939	0	0	0.00166468	0.000402056	0.00103529	0.00733637	0.00178704	0	-0.000845059	0.0113912
{unclassified}	-0.000199177	0	0	-0.000199177	0	0	5.03489e-05	0	0	-0.000199177	0	0	-0.000199177	0	0	-0.000199177	0	0	-0.000199177	0.069995	0	-0.000199177	0	4.80667e-05	-2.84336e-05	0	0	-0.000199177	0	0

## Sheet: Table S4
Supplementary Table S4. Family level changes in herb-supplemented cultures. Green=% increased, red=%decreased, yellow=unchanged or undetected.
	No_herb_S85	2-control_S11	3-control_S22	1-Ashwagandha	2-Ashwagandha	3-Ashwagandha	1-Bacopa	2-Bacopa	3-Bacopa	1-Bhringaraj	2-Bhringaraj	3-Bhringaraj	1-Boswellia	2-Boswellia	3-Boswellia	1-Gotu kola	2-Gotu-Kola	3-Gotu-Kola	1-Guduchi	2-Guduchi	3-Guduchi	1-Jatamansi	2-Jatamansi	3-Jatamansi	1-Kapikacchu	2-Kappikachu	3-Kappikachu	1-Shankhapushpi	2-shankhapushpi	3-shankhapushpi	1-Shatavari	2-shatavari	3-shatavari
Bacteroidaceae	0.013025	0.0533742	0.048466	0.267249	0.185204	0.253594	0.301201	0.231168	0.265396	0.298662	0.148772	0.197175	0.449435	0.329749	0.279628	0.141749	0.130417	0.130272	0.420217	0.137299	0.217617	0.258151	0.0317147	0.13665	0.265018	0.199885	0.241748	0.410934	0.17154	0.169858	0.0317837	0.106191	0.039349
Lachnospiraceae	0.2847	0.0593733	0.263598	-0.0533308	0.0106326	0.0864785	-0.0117421	0.099488	-0.0637812	-0.0308567	0.198359	-0.0426827	-0.230466	0.0275548	-0.026051	-0.258848	-0.0561911	-0.178112	0.00341107	0.0469756	-0.0498539	-0.0948218	0.0413182	-0.0437436	-0.0277503	-0.00926845	0.0719818	-0.0536043	0.0103773	-0.00530096	-0.284404	0.109309	-0.00361573
Enterobacteriaceae	0.2857	0.264995	0.303664	-0.202255	-0.0473825	-0.11784	-0.157823	-0.135967	-0.244379	-0.153062	-0.0884248	-0.156848	0.0168786	-0.014261	-0.119755	0.0636832	0.138719	0.0443291	-0.283587	-0.0136705	-0.101552	-0.193124	0.0361812	-0.152547	-0.112718	-0.0371842	-0.126238	-0.225547	-0.0696771	-0.142136	-0.285358	-0.261992	-0.299675
{unclassified:Flavonifractor}	0.17672	0.246191	0.232053	-0.154802	-0.216396	-0.161089	-0.153469	-0.0898614	-0.1046	-0.166384	-0.122404	-0.017015	-0.17672	-0.245845	-0.2319	-0.129408	-0.241381	-0.117314	-0.0606735	-0.187736	-0.218009	-0.0272545	-0.0481959	-0.0867601	-0.171932	-0.24371	-0.18973	-0.143891	-0.145288	-0.106823	-0.17672	-0.246191	-0.229519
Tannerellaceae	0.000270312	0.000774178	0.000246477	0.00361902	0.0278746	0.00119422	0.0108822	0.0122692	0.00178008	0.00616389	0.0250697	0.00220887	0.00780008	0.0421827	0.0162055	0.141112	0.00571117	0.0146721	0.00957212	0.0130845	0.0016601	0.0108426	0.00589819	0.00308456	0.000521679	0.0247435	0.00307928	0.00370557	0.0273976	0.00212247	0.808545	0.243457	0.249244
Acidaminococcaceae	0.107317	0.100717	0	-0.0702003	0.0140082	0.000926318	-0.0736901	-0.0567577	0	-0.0635747	-0.0477442	0	-0.0321541	0.00271181	0	-0.0657014	0.155841	0	-0.107317	-0.0165886	0	-0.0411163	-0.0331482	0	-0.0790594	0.000803335	0	-0.0483333	0.0274948	0	-0.107286	-0.100717	0
Ruminococcaceae	0.00266664	0.138285	0.0293477	0.0697604	-0.0196406	-0.0157183	0.0481989	-0.102044	0.0903124	0.0526871	-0.123167	0.0122461	-0.00121255	-0.135235	-0.0281132	-0.00228783	-0.136185	-0.0215798	0.0673838	-0.128229	0.0836215	0.0359786	-0.130148	0.0654475	0.0101471	-0.127823	-0.0210754	0.0343744	-0.12095	-0.0112528	-0.00263153	-0.137617	-0.0131967
Clostridiaceae	0.00814136	0.0526368	0.0187106	-0.00574891	0.0170073	-0.0126109	0.00732275	0.00378909	0.00417652	-0.00365908	-0.035271	-0.0144995	0.0747661	0.0139785	0.167183	-0.00806415	-0.0526368	-0.0187106	0.0124882	0.0457288	-0.00768148	-0.000542653	0.029127	0.0224068	-0.000425414	-0.0109953	-0.0166698	-0.00164031	0.0351602	0.0120918	-0.00814136	-0.0429879	-0.0177772
Eggerthellaceae	0.0866752	0.0581288	0.093479	-0.0866752	-0.0559767	-0.093479	-0.0811553	-0.0453124	-0.0616304	-0.0813312	-0.0559402	-0.0905221	-0.0861325	-0.0264304	-0.0748084	-0.0787157	-0.00313691	0.0183077	-0.0764429	-0.0103059	-0.0367658	-0.0720817	-0.0321807	-0.0414324	-0.0860406	-0.044282	-0.0889928	-0.0809127	-0.0279584	-0.0324154	-0.086553	-0.0581288	-0.0926342
Sutterellaceae	0.000256085	0.000808842	0.000353061	0.0466656	0.0361626	0.0338396	0.019466	0.0187366	0.0613316	0.00902985	0.0227599	0.0226955	0.00553063	0.0221055	0.0223172	0.0184021	0.0495958	0.0914731	-0.000256085	0.0050856	0.0160128	0.0902777	0.0280677	0.0271062	0.0210237	0.0309448	0.0183792	0.0357769	0.0327331	0.0138159	-0.000256085	-0.000808842	-7.701e-07
Streptococcaceae	8.7666e-05	0	0.000995996	2.823e-07	0.0528212	0.000599603	-8.7666e-05	0.000757668	0.00144136	-8.7666e-05	0	-0.000995996	-8.7666e-05	0	-0.000785377	-5.83846e-05	0.00128735	0.00313453	-8.7666e-05	0.00376652	0.0033521	-3.51424e-05	0	0.000189244	-8.7666e-05	0.000460313	-0.000482701	-8.7666e-05	0.000152068	6.71863e-05	-7.40259e-05	0.319354	0.257363
Clostridiales Family XIII. Incertae Sedis	0.0284574	0	0.00178596	-0.0153131	0.00194146	0.0166545	-0.0149949	0.0142405	0.0147614	-0.0204116	0	0.00804369	-0.0282231	0	-0.00178596	0.159533	0	0.00129815	-0.024757	0.00488203	0.0421709	0.00335244	0	0.0445891	-0.0114616	0	0.0412714	-7.98649e-05	0.000194648	0.0212302	-0.0284574	0	-0.0014229
Eubacteriaceae	0.000756873	0.00360744	0.000167871	0.00848474	0.0018819	0.000325169	0.00383931	0.0160664	0.0056233	0.0293859	0.00589192	0.0233586	-0.000559518	0.00250887	0.000291662	-0.000581051	0.00232411	0.000145767	-0.000628778	0.0328346	0.0429336	0.00125688	0.00791352	0.0208298	0.0238828	-0.00207605	0.014313	0.0107342	0.0423537	0.000473532	-0.000756873	0.000263955	-0.000167871
Bifidobacteriaceae	0	0.000251454	0	0.167629	-0.000251454	0	8.75531e-05	-0.000251454	0	0	-0.00013726	0	0	-0.000251454	0	0.000164233	-0.000251454	0	0.00860448	-8.82567e-05	0	0.00115933	-4.54341e-05	0	0.15394	-2.58834e-05	0	0.000409165	3.21972e-05	0	0	-0.000251454	0
Peptoniphilaceae	0	0.0142963	0.00116188	0	-0.0110687	-0.000900421	0	-0.0141711	-0.00110973	0	-0.0142963	-0.00116188	0	-0.0142963	-0.00116188	0	-0.012019	-0.00110956	0	-0.0142963	-0.00110809	0	-0.0129989	-0.000994022	0	0.211596	0.0534623	0	-0.0140682	-0.00102095	0	-0.0142963	-0.00116188
Oscillospiraceae	0.000298766	0.000404421	0	0.0142713	-0.000292227	0	0.00508035	0.0219787	0.00519453	0.0448238	0.0270692	0.00714603	-0.000298766	-0.000404421	0	-0.000282926	-0.000404421	0	0.0235056	0.0779444	0.00415011	0.0209824	0.00913151	0.000956291	-0.000298766	-0.000404421	0	0.0227943	-0.000404421	0	-0.000298766	-0.000404421	0
Enterococcaceae	0.0019166	0	0.000186523	0.00106003	0.00341329	0.00106439	0.0153698	0	-0.000103077	0.066554	0.0384165	0.0342623	0.0043124	8.50532e-05	0.00077339	-0.0012738	0	-0.000186523	0.00440811	0.000196856	-0.000186523	0.00183122	0	-0.000186523	0.0139172	0	-7.43673e-05	-0.000492306	0	-0.000186523	-0.00128954	0.0404635	0.0401012
Erysipelotrichaceae	0.000475776	0.000219556	0.0035492	0.00342947	0.00301968	0.00742509	0.00125803	0.00437742	0.00163788	0.000445384	-0.000219556	-0.00291711	-0.00035792	5.18036e-05	-0.00255156	-0.00042676	0.00275534	0.00507783	0.00343345	0.00257619	0.0025243	0.00226948	0.000456617	0.00160042	-9.87987e-05	7.78847e-05	-0.000760893	0.010833	0.0131295	0.0013682	0.000637431	0.0140978	0.0624007
Rikenellaceae	0.00201996	0.000228918	0.000752336	-0.00125414	-4.12866e-05	-0.000752336	0.00240375	-0.000228918	0.00527799	-0.0012549	0.00155024	0.00303957	-0.00201996	-0.000228918	-0.000704167	-0.00180141	-0.000228918	-0.000313988	-1.30716e-05	-0.000228918	0.00121292	0.00135741	-0.000198319	0.000552546	-0.00098978	-0.000175959	-0.000752336	0.00190634	-0.000228918	0.000473834	-0.00198098	-0.000228918	-0.000752336
Peptostreptococcaceae	0	0.000431153	5.96555e-05	0	-0.000219118	-5.96555e-05	0.000526801	0.0213808	0.00849916	0.00376417	-0.000431153	-5.96555e-05	0	-0.000301261	-1.33865e-05	0	-0.000159253	0.00746364	7.31583e-05	0.00449517	-5.96555e-05	0	-0.000431153	-5.96555e-05	0	-0.000325823	-3.23255e-05	0.00427256	0.0112911	0.0747633	2.7532e-06	-0.000431153	0.0014365
Bacillaceae	0	0	0	0	0	0	0.0295947	0	0	0.000173063	0	0	0	0	0	0	0	0	5.76902e-05	0	0	0	0	0	0	0	0	0	0	0	0.100846	0.000579901	0
Paenibacillaceae	0	0	0	0	0	0	0	0	0	0.000109692	0	0	0	0	0	3.633e-06	0	0	0.000157391	0	0	0	0	0	0	0.00864868	0.000592871	0	0	0	0.0428901	0.0240651	0
Desulfovibrionaceae	0	0.000845059	0	0	0.00157708	0.000447659	0.00126103	0.00156651	7.81332e-05	0.000302597	0.00780778	0	0	-0.000140395	0.00156811	0.000203908	0.0184326	0.00385032	0	-0.000845059	0	0.000306126	0.00165939	0	0	0.00166468	0.000402056	0.00103529	0.00733637	0.00178704	0	-0.000845059	0.0113912
{unclassified}	0.000199177	0	0	-0.000199177	0	0	-0.000199177	0	0	5.03489e-05	0	0	-0.000199177	0	0	-0.000199177	0	0	-0.000199177	0	0	-0.000199177	0.069995	0	-0.000199177	0	4.80667e-05	-2.84336e-05	0	0	-0.000199177	0	0
Coriobacteriaceae	0.000199177	0	0	0.00716914	0	0	0.00110195	0	0	0.00068664	0	0	-0.000199177	0	0	0.0214032	0	0	0.000477898	0.000661437	0	0.000651075	0.000129741	0	0.00090961	0	0	0.000108161	0	0	-0.000180583	0	0
Erwiniaceae	0	0	0	0	0	0	0.0398545	0	0	0.000294084	0	0	0	0	0	0	0	0	0	0	0	0	0	0	0	0	0	0	0	0	0	0	0
Akkermansiaceae	0	0.000512267	0.000326415	0.000166516	-0.000420472	-0.000326415	0	-0.000420982	-0.000326415	0	-0.000372571	-0.000326415	0	0.00036091	-4.55895e-05	0.000209878	0.00143091	0.000157594	0	-0.000512267	-0.000326415	0	-0.000512267	-0.000122949	0.000522661	9.39993e-05	-5.93779e-05	0	-0.000512267	-0.000326415	0	-0.000512267	-0.000326415
Prevotellaceae	0	0	0	0	0	0	0.00394683	0	0	0.000819871	0	0	0	0	0	0	0	0	0	0	0	0	0	0	0	0	0	0.0137692	0	0	0	0	0
Barnesiellaceae	5.97531e-05	0	0	6.51336e-05	0	0	0.00112309	0.0028481	0	0.000476728	0.00184399	0	-5.97531e-05	2.43677e-05	0	-2.88654e-05	0	0	0.000168989	0.000661437	0	0.000328081	0.000103793	0	-5.97531e-05	0	0	0.00277459	0.00243309	0	-5.97531e-05	0	0
Eubacteriaceae/Lachnospiraceae	5.73447e-05	0	0	-5.73447e-05	0	0	-5.73447e-05	0	0	-5.73447e-05	0	0	-5.73447e-05	0	0	-5.73447e-05	0	0	-5.73447e-05	0	0	-5.73447e-05	0	0	0.000103882	0	0	8.1998e-06	0	0	-5.73447e-05	0	0
Sporomusaceae	0	0	0	0	0	0	0	0	0	0	0.00745647	0.0105182	0	0	0	0	0	0	0	0	0	0	0	0	0	0	0	0	0	0	0	0	0
Flavobacteriaceae	0	0.00388244	0	0	-0.00388244	0	0	-0.00388244	0	0	-0.00388244	0	0	-0.00388244	0	0	-0.00388244	0	0	-0.00388244	0	0	-0.00388244	0	0	-0.00284955	0	0	-0.00317685	0	0	0.00766757	0
Christensenellaceae	0	0	0	0	0	0	0	0	0.0001356	0	0	0	0	0	0	0.00127115	0	0.0123132	0	0	0.000358283	0	0	0.000274679	0	0	0.000112156	0	0.000425791	0.00125152	0	0	0
Enterobacteriaceae/Erwiniaceae	0	0	0	0.000266425	0	0	0	0	0	0.00482417	0.00597901	0.00489134	0	0	0	0	0	0	0	0	0	0	0	0	0	0	0	0	0	0	0	0	0
Oscillospiraceae/Ruminococcaceae	0	0	0.000212926	0	0	-0.000212926	0	0	0.00787768	0	0	0.00126388	0	0	-0.000174068	0	0	-0.000212926	0	0	-0.000212926	0	0	0.00140365	0	0	-0.000212926	0	0	-0.000212926	0	0	-0.000212926
Odoribacteraceae	0	0	0	0	0	0	0	0	0	0.000748578	0	0	2.46693e-05	0	0	0	0	0	0	0	0	0	0	0	0.00113399	0	0	0	0	0	0	0	0
Veillonellaceae	0	0	0	0	0	0.000119525	0	0	3.75508e-05	0	0	0	0	0	0.000636751	0	0	0.00481239	0	0	0.000134356	0	0	0.00018312	0	0	0.00023072	0	0	0.000281591	0	0	0
Catabacteriaceae	0	0	0	0	0	0.0010602	0.000387394	0	0.000291515	0.00034051	0	0	0	0	0	0	0	0	0	0	0.000215126	0	0	9.32923e-05	0	0	0	0.000177081	0	0.000973478	0	0	5.98262e-05
Clostridiaceae/Clostridiales Family XIII. Incertae Sedis	0	0	0	0	0	0	0	0.00014165	0.000971143	0.000268886	0.00105977	0.00055762	0	0	0	0	0	0	0	0	0	5.1437e-05	0	0.000189434	0	0	5.80116e-05	0.000139833	6.29249e-05	0	0	0	0
Lachnospiraceae/{unclassified}	0	0	0	0	0	0	8.94588e-05	0.000125779	0.000400682	0	0.000291642	0.000270079	0	0	0	0	0	0	4.03662e-05	0	0.000233744	0.000355369	8.12571e-05	0.000395039	0	0	0	0.000519764	0	0	0	0	0
Catabacteriaceae/Peptococcaceae	0	0	0	0	0	0	0	0	0.00111107	0	0	0.000235054	0	0	8.11752e-05	0	0	0.000867984	0	0	0	0	0	0	0	0	3.82088e-05	0	0	0	0	0	0
Caldicoprobacteraceae/Catabacteriaceae/Clostridiaceae	0	0	0	0	0	0.000142442	0	0	0.000313808	0	0	0	0	0	0	0	0	0.000246107	0	0	0.000189769	0	0	0.00041383	0	0	0	0	0	0	0	0	0
Lactobacillaceae	0	0	0.000559569	0	0	-0.000559569	0	0	-0.000559569	0	0	-0.000559569	0	0	-0.000559569	0	0	-0.000559569	0	0	-0.00040282	0	0	-0.000559569	0	0.000187119	-0.000420709	0	0	-0.000559569	0	0	-0.000559569
Catabacteriaceae/Clostridiaceae/Gracilibacteraceae	0	0	0	0	6.42961e-05	0	0	0	9.10446e-05	0	0	0	0	0	0	0	0	0	0	0.0002291	9.41073e-05	0	0	0.000236793	0	0	0	0	0.000186808	0	0	0	0
Catabacteriaceae/Gracilibacteraceae/Ruminococcaceae	0	3.68774e-05	0	0	-3.68774e-05	0	5.77811e-05	-3.68774e-05	7.13352e-05	0	-3.68774e-05	0	0	-3.68774e-05	0	0	-3.68774e-05	0	0	-3.68774e-05	0	0	-3.68774e-05	0	0	-3.68774e-05	0	0	-3.68774e-05	0	0	-3.68774e-05	0
Catabacteriaceae/Gracilibacteraceae	0	0	0	0	0	0	0.000166026	0	0	6.81021e-05	0	0	0	0	0	0	0	0	1.99774e-05	0	0	8.14231e-05	0	0	0	0	0	0.000344842	0	0	0	0	0
Staphylococcaceae	0	0	0.000323077	0	0	-0.000323077	0	0	-0.000323077	0	0	-0.000323077	0	0	-0.000275909	0	0	-0.000323077	0	0	-0.000323077	0	0	-0.000196204	0	5.18575e-05	-0.000215768	0	0	-0.000323077	0	0	-0.000323077
Caldicoprobacteraceae/Catabacteriaceae/Clostridiaceae	0	0	0	0	0	0.00010997	0	0	0.000230798	0	0	0	0	0	0	0	0	0.000173544	0	0	0.000139996	0	0	0.000316326	0	0	0	0	0	0	0	0	0
Catabacteriaceae/Clostridiaceae/Gracilibacteraceae	0	0	0	0	5.63971e-05	0	0	0	7.5411e-05	0	0	0	0	0	0	0	0	0	0	0.000214102	7.81857e-05	0	0	0.000203842	0	0	0	0	0.000164037	0	0	0	0
Catabacteriaceae/Gracilibacteraceae/Hungateiclostridiaceae/Ruminococcaceae	0	3.03166e-05	0	0	-3.03166e-05	0	4.59683e-05	-3.03166e-05	5.36272e-05	0	-3.03166e-05	0	0	-3.03166e-05	0	0	-3.03166e-05	0	0	-3.03166e-05	0	0	-3.03166e-05	0	0	-3.03166e-05	0	0	-3.03166e-05	0	0	-3.03166e-05	0
Catabacteriaceae/Clostridiaceae/Gracilibacteraceae/Hungateiclostridiaceae	0	0	0	0	0	0	0.000104025	0	0	4.30104e-05	0	0	0	0	0	0	0	0	1.26803e-05	0	0	4.65426e-05	0	0	0	0	0	0.000204432	0	0	0	0	0

## Sheet: Table S6
taxa	1-Ashwagandha	2-Ashwagandha	3-Ashwagandha	healthy	taxa	1-Bacopa	2-Bacopa	3-Bacopa	healthy	taxa	1-Boswellia	2-Boswellia	3-Boswellia	healthy	taxa	1-Bhringaraj	2-Bhringaraj	3-Bhringaraj	healthy	taxa	1-Gotu Kola	2-Gotu Kola	3-Gotu Kola	healthy	taxa	1-Guduchi	2-Guduchi	3-Guduchi	healthy	taxa	1-Jatamansi	2-Jatamansi	3-Jatamansi	healthy	taxa	1-Kapikacchu	2-Kapikacchu	3-Kapikacchu	healthy	taxa	1-Shankapushpi	2-shankhapushpi	3-shankhapushpi	healthy	taxa	1-Shatavari	2-shatavari	3-shatavari	healthy
[Ruminococcus] gnavus	1323.8	183.59	1509	1	[Eubacterium] siraeum	337.955	1451.44	187.108	18.7495	Bacteroides dorei/vulgatus	136.464	44.7899	60.4686	6715.41	[Clostridium] saccharolyticum/[Clostridium] xylanolyticum	206.083	21343.2	12226.7	461.314	[Clostridium] aldenense	0.000737319	0.000847301	0.00234527	0.0763321	Agathobaculum butyriciproducens	36.3033	771.985	1505.39	772.616	Bacteroides dorei/vulgatus	29.0015	14.1731	21.4363	308.419	[Clostridium] aldenense	0.000737319	0.000847301	0.00234527	0.00097968	Aminipila butyrica	332.95	194.648	6.69501	11.028	[Clostridium] innocuum	1026.84	52.7224	68.5162	116.581
Anaerotruncus colihominis/Candidatus Soleaferrea massiliensis/Hydrogenoanaerobacterium saccharovorans/[Clostridium] methylpentosum	80.0983	307.455	4296.12	11.7045	Agathobaculum butyriciproducens	29.6225	1503.52	1338.18	411.445	Bacteroides ovatus	5466.72	7.30572	8.66314	1.03255	[Clostridium] xylanolyticum	6262.42	29733.1	26696.9	1026.8	[Clostridium] symbiosum	0.0065833	0.0190611	0.00326388	0.00069253	Bacteroides dorei/vulgatus	138.944	67.6749	48.5976	1510.74	Bacteroides ovatus	15170.3	25.1832	27.2581	0.696207	Bacteroides dorei/vulgatus	67.9414	126.209	28.2822	2621.51	Bacteroides dorei/vulgatus	80.1089	35.5216	20.3841	1570.63	[Eubacterium] hallii	0.00132123	0.00247267	0.00595697	0.997777
Bacteroides cellulosilyticus	1779.63	26345.1	280.136	0.425426	Anaerostipes hadrus	0.00251033	0.00618167	0.0193006	209.885	Bacteroides thetaiotaomicron	392.089	130.951	371.555	219.62	[Eubacterium] siraeum	795.364	104.772	51.6219	1002.08	Bacteroides dorei/vulgatus	50.2814	58.7841	22.978	663.23	Bacteroides ovatus	16442	111.614	65.4408	1.5147	Bacteroides thetaiotaomicron	119.899	8.55481	97.2829	37.1782	Bacteroides ovatus	5443.14	10.577	22.0307	1.33465	Bacteroides ovatus	16886.5	54.5973	44.8302	1.07505	Anaerostipes hadrus	0.0633893	0.00618167	0.0193006	1
Bacteroides dorei/vulgatus	91.8529	44.7218	33.104	2095.29	Anaerotruncus colihominis/Candidatus Soleaferrea massiliensis/Hydrogenoanaerobacterium saccharovorans/[Clostridium] methylpentosum	2257.85	1440.27	4219.14	65.3285	Bacteroides vulgatus	21871.1	27796.6	163.289	10034.4	Agathobaculum butyriciproducens	33.686	391.307	7402.8	1353.07	Bacteroides vulgatus	19371	46542.6	79.4172	992.059	Bacteroides thetaiotaomicron	108.872	13.8889	84.3211	38.2215	Bacteroides vulgatus	4379.12	8544.34	69.1745	178.2	Bacteroides thetaiotaomicron	126.592	35.2158	124.859	46.1499	Bacteroides thetaiotaomicron	249.237	35.0145	162.597	132.652	Bacteroides dorei/vulgatus	20.2472	21.0931	32.3065	1797.27
Bacteroides finegoldii	1133.04	67.8591	903.666	74.9507	Bacteroides dorei/vulgatus	55.538	31.1385	14.2946	156.306	Bittarella massiliensis	0.00256053	0.00113172	0.00478494	0.0188913	Atlantibacter hermannii	15497.3	12093.7	13240.4	1767.29	Bittarella massiliensis	0.0255621	0.00113172	0.00478494	0.0188913	Bacteroides vulgatus	23089.8	38392.6	159.241	1821.38	Cronobacter sakazakii	15279	19331.3	14039.2	3.07008	Bacteroides vulgatus	25487.7	66339.6	89.7904	4191.87	Bacteroides vulgatus	15909.6	19447.4	66.6011	1968.78	Bacteroides thetaiotaomicron	7.28437	43.8263	13.6885	65.5602
Bacteroides ovatus	7817.9	74.2976	37.4745	1.11228	Bacteroides ovatus	18756.5	89.723	87.5984	2.46266	Dorea formicigenerans	2.07408e-05	0.000752914	0.000545692	0.0044711	Bacteroides dorei/vulgatus	88.2668	74.0771	38.8561	1907.62	Dorea formicigenerans	0.000272765	0.000752914	0.000545692	0.0044711	Clostridium beijerinckii	12.4401	3147.56	1485.74	1	Eisenbergiella tayi	206.412	1137.03	585.622	72.0261	Bittarella massiliensis	0.00256053	0.00113172	0.00478494	0.0188913	Candidatus Soleaferrea massiliensis/Hydrogenoanaerobacterium saccharovorans	71.741	834.885	1161.25	2.52933	Bacteroides vulgatus	495.845	14620.8	110.528	1235.64
Bacteroides thetaiotaomicron	129.043	12.5393	131.62	40.553	Bacteroides thetaiotaomicron	78.2971	11.4936	79.857	44.8845	Flavonifractor plautii	9.23339e-06	4.38961e-06	4.62278e-06	0.00079987	Bacteroides ovatus	14534.9	83.247	57.1763	1.32222	Hungatella hathewayi	0.0094848	2.92624e-05	5.34457e-05	1	Eisenbergiella tayi	430.473	246.978	429.675	19.7665	Franconibacter pulveris	31799.8	34866.2	26450.6	15174.5	Dorea Candidatus Dorea massiliensis	17.7729	9.64065	15218.2	0.00791463	Cronobacter sakazakii	14568.1	6195.7	8034.3	0.0240477	Bittarella massiliensis	0.00256053	0.00113172	0.00478494	0.042051
Bacteroides vulgatus	14219.2	37037.1	113.404	3023.69	Bacteroides vulgatus	11224.9	22737.9	46.1682	103.887	Parabacteroides goldsteinii	2657.24	52.7217	71.334	365.238	Bacteroides thetaiotaomicron	120.025	6.19459	82.8013	30.2962	Ruminococcus gauvreauii	0.00174632	7.39324e-06	4.12009e-05	0.00059573	Flavonifractor plautii	0.0228103	0.134976	0.0542427	5.3325	Oscillibacter ruminantium	43.6868	23.5792	549.359	14692.9	Dorea formicigenerans	0.0962179	0.000752914	0.0338758	0.0149208	Dorea formicigenerans	0.00914743	0.000752914	0.000545692	0.0519942	Dorea formicigenerans	0.000612721	0.000752914	0.000545692	0.01807
Bittarella massiliensis	0.00256053	0.00113172	0.00478494	1.31609	Blautia faecis	291.87	12.918	13.2888	13.2486	Ruminococcus gauvreauii	0.00174632	0.0108094	0.00499626	0.00059573	Bacteroides vulgatus	16361.8	41290.3	124.313	2563.55						Oscillibacter ruminantium	55.5842	193.731	1642.13	87.5642	Parabacteroides goldsteinii	2887.45	7.27798	12.1275	127.466	Flavonifractor plautii	0.0284385	0.00754028	0.195315	0.205291	Eisenbergiella tayi	456.786	2491.45	2583.28	34.0345	Eggerthella lenta	0.00150977	1.72032e-05	0.00781649	0.00037323
Coprococcus catus	13133.8	2241.24	18248.5	1	Clostridium intestinale	1132.51	565.192	392.819	1						Buttiauxella gaviniae	13981.3	23102.3	17880.5	493.009						Parabacteroides goldsteinii	1862.61	17.0003	7.54217	236.902						Parabacteroides goldsteinii	367.996	19.9507	13.845	34.5754	Franconibacter pulveris	2893.96	3917.69	5141	19.9975	Escherichia coli	0.000703126	0.00989588	0.0125004	6.8347e-05
Cronobacter sakazakii	43389.2	105018	65247.8	0.0240477	Dorea Candidatus Dorea massiliensis	77.4448	10.8345	6735.75	0.0336156						Buttiauxella gaviniae/Leclercia adecarboxylata	12265.8	14738	11689.3	420.747																Ruthenibacterium lactatiformans	815.677	490.598	5.84117	2.64773	Parabacteroides goldsteinii	1079.34	24.7384	10.2126	172.929	Flavonifractor plautii	9.23339e-06	4.38961e-06	0.0117166	0.00535647
Dorea Candidatus Dorea massiliensis	9.89785	29.7823	19943.8	0.00271063	Klebsiella aerogenes	264.027	3067.19	6868.67	47.2786						Citrobacter murliniae/Enterobacter asburiae/Klebsiella aerogenes	626.459	870.144	516.845	29.9264																										Hungatella hathewayi	0.00012283	2.92624e-05	5.34457e-05	1
Eggerthella lenta	1.23509e-05	0.0370226	1.06976e-05	0.00646316	Lactonifactor longoviformis	806.676	116.974	102.211	3.08816						Clostridium aminobutyricum/Aminipila butyrica/Anaerovorax odorimutans	268.886	1059.77	557.62	6.94762																										Parabacteroides goldsteinii	808318	314.583	1097.96	3177.18
Eisenbergiella tayi	622.129	310.499	1722.86	2.57511	Oscillibacter ruminantium	18.0045	55.3461	2934.53	1.58273						Clostridium beijerinckii	16.963	1471.99	1391.42	22.4315																										Roseburia faecis	0.00386204	0.000997044	0.00412406	0.344038
Enterobacter cloacae	1144.12	15.7927	9.6391	647.735	Parabacteroides goldsteinii	953.516	13.8665	8.42124	122.988						Eggerthella lenta	0.0590694	0.0376505	0.0243834	0.0241036																										Ruminiclostridium thermocellum	0.0401653	0.0164845	0.0245087	1
Erysipelatoclostridium ramosum	989.873	598.012	5507.42	419.917	Romboutsia sedimentorum	414.337	27.181	82.9514	0.00018993						Enterobacter cloacae	27745.7	60384.9	52778.5	2005.84																										Ruminococcus gauvreauii	0.00174632	7.39324e-06	0.00846693	0.00059573
Faecalicatena contorta	460.836	5.87816	358.354	1	Roseburia faecis	0.00386204	0.000997044	0.00412406	0.344038						Enterobacter cloacae/ludwigii	1533.97	1039.36	938.039	206.401
Franconibacter pulveris	10395.5	47908.5	37281.2	1											Enterococcus casseliflavus	43829.2	38416.5	34448.8	1907.3
Lactonifactor longoviformis	800.153	326.741	825.863	1.35972											Escherichia coli	0.00164865	0.0055614	0.000520185	0.0373283
Parabacteroides goldsteinii	1908.98	35.6277	5.41857	76.7675											Intestinimonas massiliensis	499.052	1047.72	3257.3	1095.66
Parasutterella excrementihominis	183.227	6622.35	74.703	24.8207											Klebsiella aerogenes/Kluyvera cryocrescens	553.636	576.248	300.318	138.109
Ruminiclostridium thermocellum	0.0401653	0.0164845	0.0245087	398.315											Klebsiella pneumoniae	24851.2	34295.5	30488.1	4945.76
Ruminococcus albus	437.103	15.2991	242.785	217.075											Klebsiella variicola	11369	20413.1	16020.8	2022.6
															Lactonifactor longoviformis	384.007	737.092	423.719	10.4461
															Lelliottia amnigena	2602.2	3073.32	1174.87	151.436
															Oscillibacter ruminantium	48.9978	64.3638	5806.15	214.911
															Oscillibacter valericigenes	30483.8	1443.53	1339.88	0.565457
															Raoultella electrica/Pantoea agglomerans	4824.17	5979.01	4891.34	372.426
															Ruminococcus albus	140.358	244.469	231.014	80.6964
